# Supplementary material for: (S)-Benzyl 3-phenyl­carbamoyl-1,2,3,4-tetra­hydro­isoquinoline-2-carboxyl­ate
Source: Acta Crystallogr Sect E Struct Rep Online. 2012 Feb 29;68(Pt 3):o883. doi: 10.1107/S1600536812007969 (PMC3297931; doi:10.1107/S1600536812007969)
Supplement: Supplementary file 1 [file e-68-0o883-sup1.cif]

##############################################################################
#                                                                            #
# This CIF contains the data in a paper accepted for publication in          #
# Acta Crystallographica Section E. It conforms to the requirements of       #
# Notes for Authors for Acta Crystallographica Section E, and has been       #
# peer reviewed under the auspices of the IUCr Commission on Journals.       #
#                                                                            #
# Full details of the Crystallographic Information File format               #
# are given in the paper "The Crystallographic Information File (CIF):       #
# a New Standard Archive File for Crystallography" by S. R. Hall, F. H.      #
# Allen and I. D. Brown [Acta Cryst. (1991), A47, 655-685].                  #
#                                                                            #
# The current version of the core CIF dictionary is obtainable from          #
# ftp://ftp.iucr.org/pub/cif_core.dic.                                       #
#                                                                            #
# Software is freely available for graphical display of the structure(s)     #
# in this CIF. For information consult the CIF software page                 #
# http://www.iucr.org/resources/cif/software.                                #
#                                                                            #
# This file may be used for bona fide research purposes within the           #
# scientific community so long as proper attribution is given to the journal # 
# article from which it was obtained.                                        #
#                                                                            #
##############################################################################
data_I
_audit_creation_method     SHELXL-97
_chemical_name_systematic
;
(<i>S</i>)-Benzyl 3-phenylcarbamoyl-1,2,3,4-tetrahydroisoquinoline-2-carboxylate
;
_chemical_name_common     ?
_chemical_formula_moiety     'C24 H22 N2 O3'
_chemical_formula_sum     'C24 H22 N2 O3'
_chemical_formula_iupac     'C24 H22 N2 O3'
_chemical_formula_weight     386.44
_chemical_melting_point     411
_symmetry_cell_setting     monoclinic
_symmetry_space_group_name_H-M     'P 21'
_symmetry_space_group_name_hall     'P 2yb'
loop_
    _symmetry_equiv_pos_as_xyz
    'x, y, z'
    '-x, y+1/2, -z'
_cell_length_a     13.0338(5)
_cell_length_b     10.8079(2)
_cell_length_c     14.0431(5)
_cell_angle_alpha     90.00
_cell_angle_beta     92.0310(10)
_cell_angle_gamma     90.00
_cell_volume     1976.98(11)
_cell_formula_units_Z     4
_cell_measurement_reflns_used     9418
_cell_measurement_theta_min     2.45
_cell_measurement_theta_max     27.87
_cell_measurement_temperature     173(2)
_exptl_crystal_description     block
_exptl_crystal_colour     colourless
_exptl_crystal_size_max     0.34
_exptl_crystal_size_mid     0.34
_exptl_crystal_size_min     0.23
_exptl_crystal_density_diffrn     1.298
_exptl_crystal_density_meas     ?
_exptl_crystal_density_method     'not measured'
_exptl_crystal_F_000     816
_exptl_absorpt_coefficient_mu     0.086
_exptl_absorpt_correction_type     none
_exptl_special_details     ?
_diffrn_ambient_temperature     173(2)
_diffrn_radiation_type     MoK\a
_diffrn_radiation_wavelength     0.71073
_diffrn_radiation_source     'fine-focus sealed tube'
_diffrn_radiation_monochromator     graphite
_diffrn_measurement_device_type     'Nonius KappaCCD'
_diffrn_measurement_method     '1.2\% \f scans and \w scans'
_diffrn_reflns_number     9418
_diffrn_reflns_av_R_equivalents     0.0136
_diffrn_reflns_av_sigmaI/netI     0.0221
_diffrn_reflns_theta_min     2.45
_diffrn_reflns_theta_max     27.87
_diffrn_reflns_theta_full     27.87
_diffrn_measured_fraction_theta_max     0.997
_diffrn_measured_fraction_theta_full     0.997
_diffrn_reflns_limit_h_min     -17
_diffrn_reflns_limit_h_max     17
_diffrn_reflns_limit_k_min     -14
_diffrn_reflns_limit_k_max     14
_diffrn_reflns_limit_l_min     -18
_diffrn_reflns_limit_l_max     18
_diffrn_standards_number     0
_diffrn_standards_interval_count     0
_diffrn_standards_interval_time     0
_diffrn_standards_decay_%     0
_refine_special_details
;
Refinement of <i>F</i>^2^ against ALL reflections. The weighted <i>R</i>-factor
<i>wR</i> and goodness of fit <i>S</i> are based on <i>F</i>^2^, conventional
<i>R</i>-factors <i>R</i> are based on <i>F</i>, with <i>F</i> set to zero for
negative <i>F</i>^2^. The threshold expression of <i>F</i>^2^ >
\s(<i>F</i>^2^) is used only for calculating <i>R</i>-factors(gt) <i>etc</i>.
and is not relevant to the choice of reflections for refinement.
<i>R</i>-factors based on <i>F</i>^2^ are statistically about twice as large
as those based on <i>F</i>, and <i>R</i>- factors based on ALL data will be
even larger.
;
_reflns_number_total     4958
_reflns_number_gt     4347
_reflns_threshold_expression     I>2sigma(I)
_refine_ls_structure_factor_coef     Fsqd
_refine_ls_matrix_type     full
_refine_ls_R_factor_all     0.0470
_refine_ls_R_factor_gt     0.0393
_refine_ls_wR_factor_gt     0.0917
_refine_ls_wR_factor_ref     0.0950
_refine_ls_goodness_of_fit_ref     1.152
_refine_ls_restrained_S_all     1.151
_refine_ls_number_reflns     4958
_refine_ls_number_parameters     532
_refine_ls_number_restraints     3
_refine_ls_hydrogen_treatment     mixed
_refine_ls_weighting_scheme     calc
_refine_ls_weighting_details
                 'calc w=1/[\s^2^(Fo^2^)+(0.0622P)^2^] where P=(Fo^2^+2Fc^2^)/3'
_atom_sites_solution_hydrogens     geom
_atom_sites_solution_primary     direct
_atom_sites_solution_secondary     difmap
_refine_ls_shift/su_max     0.001
_refine_ls_shift/su_mean     0.000
_refine_diff_density_max     0.538
_refine_diff_density_min     -0.568
_refine_ls_extinction_method     'SHELXL97 (Sheldrick, 2008)'
_refine_ls_extinction_coef     0.046(3)
_refine_ls_extinction_expression
                                  'Fc^*^=kFc[1+0.001xFc^2^\l^3^/sin(2\q)]^-1/4^'
loop_
    _atom_type_symbol
    _atom_type_description
    _atom_type_scat_dispersion_real
    _atom_type_scat_dispersion_imag
    _atom_type_scat_source
    'C' 'C' 0.0033 0.0000
                         'International Tables Vol C Tables 4.2.6.8 and 6.1.1.4'
    'H' 'H' 0.0000 0.0000
                         'International Tables Vol C Tables 4.2.6.8 and 6.1.1.4'
    'N' 'N' 0.0061 0.0000
                         'International Tables Vol C Tables 4.2.6.8 and 6.1.1.4'
    'O' 'O' 0.0106 0.0000
                         'International Tables Vol C Tables 4.2.6.8 and 6.1.1.4'
_computing_data_collection     'COLLECT (Nonius, 2000)'
_computing_cell_refinement     'DENZO-SMN (Otwinowski & Minor, 1997)'
_computing_data_reduction     'DENZO-SMN (Otwinowski & Minor, 1997)'
_computing_structure_solution     'SHELXS97 (Sheldrick, 2008)'
_computing_structure_refinement     'SHELXL97 (Sheldrick, 2008)'
_computing_molecular_graphics     'OLEX2 (Dolomanov <i>et al.</i>, 2009)'
_computing_publication_material     'SHELXL97 (Sheldrick, 2008)'
loop_
    _atom_site_type_symbol
    _atom_site_label
    _atom_site_fract_x
    _atom_site_fract_y
    _atom_site_fract_z
    _atom_site_U_iso_or_equiv
    _atom_site_adp_type
    _atom_site_calc_flag
    _atom_site_refinement_flags
    _atom_site_occupancy
    _atom_site_symmetry_multiplicity
    _atom_site_disorder_assembly
    _atom_site_disorder_group
    O O1A 0.52998(11) 0.38204(15) 0.11077(10) 0.0406(4) Uani d . 1 1 . .
    O O2A 0.29082(11) 0.58944(14) -0.03510(10) 0.0403(4) Uani d . 1 1 . .
    O O3A 0.27453(11) 0.43269(13) 0.07094(10) 0.0361(3) Uani d . 1 1 . .
    N N1A 0.38659(12) 0.41285(15) -0.04295(11) 0.0293(3) Uani d . 1 1 . .
    N N2A 0.43006(11) 0.22263(14) 0.16104(10) 0.0271(3) Uani d D 1 1 . .
    H H2A 0.3726(11) 0.1696(17) 0.1431(14) 0.036(6) Uiso d D 1 1 . .
    C C1A 0.43931(15) 0.45372(19) -0.12855(14) 0.0327(4) Uani d . 1 1 . .
    H H1A1 0.5124 0.4710 -0.1122 0.039 Uiso calc R 1 1 . .
    H H1A2 0.4073 0.5307 -0.1537 0.039 Uiso calc R 1 1 . .
    C C2A 0.43120(14) 0.35392(19) -0.20221(13) 0.0303(4) Uani d . 1 1 . .
    C C3A 0.40204(16) 0.3749(2) -0.29716(14) 0.0376(5) Uani d . 1 1 . .
    H H3A 0.3880 0.4566 -0.3189 0.045 Uiso calc R 1 1 . .
    C C4A 0.39357(17) 0.2763(2) -0.35980(15) 0.0419(5) Uani d . 1 1 . .
    H H4A 0.3740 0.2907 -0.4247 0.050 Uiso calc R 1 1 . .
    C C5A 0.41327(16) 0.1573(2) -0.32889(14) 0.0386(5) Uani d . 1 1 . .
    H H5A 0.4069 0.0901 -0.3723 0.046 Uiso calc R 1 1 . .
    C C6A 0.44253(14) 0.1354(2) -0.23377(13) 0.0320(4) Uani d . 1 1 . .
    H H6A 0.4559 0.0535 -0.2122 0.038 Uiso calc R 1 1 . .
    C C7A 0.45189(13) 0.23411(19) -0.17097(12) 0.0283(4) Uani d . 1 1 . .
    C C8A 0.48319(14) 0.21942(18) -0.06702(12) 0.0292(4) Uani d . 1 1 . .
    H H8A1 0.5541 0.2504 -0.0562 0.035 Uiso calc R 1 1 . .
    H H8A2 0.4824 0.1306 -0.0499 0.035 Uiso calc R 1 1 . .
    C C9A 0.41022(14) 0.29101(18) -0.00241(12) 0.0265(4) Uani d . 1 1 . .
    H H9A 0.3451 0.2431 0.0034 0.032 Uiso calc R 1 1 . .
    C C10A 0.46280(14) 0.30510(17) 0.09645(12) 0.0275(4) Uani d . 1 1 . .
    C C11A 0.46730(14) 0.20560(18) 0.25604(12) 0.0285(4) Uani d . 1 1 . .
    C C12A 0.55769(15) 0.2588(2) 0.29217(14) 0.0376(5) Uani d . 1 1 . .
    H H12A 0.5975 0.3108 0.2533 0.045 Uiso calc R 1 1 . .
    C C13A 0.58892(17) 0.2347(2) 0.38603(15) 0.0444(5) Uani d . 1 1 . .
    H H13A 0.6505 0.2713 0.4110 0.053 Uiso calc R 1 1 . .
    C C14A 0.53305(17) 0.1593(2) 0.44374(14) 0.0431(5) Uani d . 1 1 . .
    H H14A 0.5557 0.1437 0.5076 0.052 Uiso calc R 1 1 . .
    C C15A 0.44321(17) 0.1067(2) 0.40710(14) 0.0418(5) Uani d . 1 1 . .
    H H15A 0.4040 0.0541 0.4460 0.050 Uiso calc R 1 1 . .
    C C16A 0.41032(15) 0.1303(2) 0.31416(13) 0.0351(4) Uani d . 1 1 . .
    H H16A 0.3481 0.0945 0.2899 0.042 Uiso calc R 1 1 . .
    C C17A 0.31546(14) 0.48742(19) -0.00535(13) 0.0303(4) Uani d . 1 1 . .
    C C18A 0.20156(17) 0.5056(2) 0.12288(15) 0.0445(5) Uani d . 1 1 . .
    H H18A 0.1320 0.4979 0.0928 0.053 Uiso calc R 1 1 . .
    H H18B 0.2215 0.5940 0.1227 0.053 Uiso calc R 1 1 . .
    C C19A 0.20244(16) 0.4573(2) 0.22276(15) 0.0376(5) Uani d . 1 1 . .
    C C20A 0.29385(17) 0.4508(2) 0.27638(16) 0.0448(5) Uani d . 1 1 . .
    H H20A 0.3562 0.4757 0.2490 0.054 Uiso calc R 1 1 . .
    C C21A 0.2948(2) 0.4084(3) 0.36910(17) 0.0517(6) Uani d . 1 1 . .
    H H21A 0.3577 0.4044 0.4052 0.062 Uiso calc R 1 1 . .
    C C22A 0.2051(2) 0.3718(3) 0.40947(17) 0.0554(6) Uani d . 1 1 . .
    H H22A 0.2060 0.3425 0.4733 0.066 Uiso calc R 1 1 . .
    C C23A 0.1148(2) 0.3778(3) 0.35762(17) 0.0528(6) Uani d . 1 1 . .
    H H23A 0.0528 0.3524 0.3854 0.063 Uiso calc R 1 1 . .
    C C24A 0.11304(18) 0.4206(2) 0.26446(17) 0.0448(5) Uani d . 1 1 . .
    H H24A 0.0497 0.4248 0.2290 0.054 Uiso calc R 1 1 . .
    O O1B 0.72563(11) 0.54812(14) -0.09056(10) 0.0384(3) Uani d . 1 1 . .
    O O2B 0.96842(10) 0.80430(13) 0.02030(9) 0.0331(3) Uani d . 1 1 . .
    O O3B 0.97586(10) 0.62280(13) -0.06036(9) 0.0312(3) Uani d . 1 1 . .
    N N1B 0.86643(11) 0.64064(15) 0.05632(10) 0.0278(3) Uani d . 1 1 . .
    N N2B 0.83736(12) 0.38701(15) -0.10304(11) 0.0280(3) Uani d D 1 1 . .
    H H2B 0.9045(7) 0.360(2) -0.0796(14) 0.035(6) Uiso d D 1 1 . .
    C C1B 0.82427(14) 0.70473(19) 0.13913(12) 0.0292(4) Uani d . 1 1 . .
    H H1B1 0.7513 0.7258 0.1253 0.035 Uiso calc R 1 1 . .
    H H1B2 0.8624 0.7827 0.1511 0.035 Uiso calc R 1 1 . .
    C C2B 0.83260(13) 0.6241(2) 0.22607(13) 0.0307(4) Uani d . 1 1 . .
    C C3B 0.86246(15) 0.6692(2) 0.31573(13) 0.0378(5) Uani d . 1 1 . .
    H H3B 0.8809 0.7538 0.3235 0.045 Uiso calc R 1 1 . .
    C C4B 0.86516(17) 0.5907(3) 0.39320(15) 0.0465(6) Uani d . 1 1 . .
    H H4B 0.8843 0.6216 0.4546 0.056 Uiso calc R 1 1 . .
    C C5B 0.84012(17) 0.4673(3) 0.38180(16) 0.0471(6) Uani d . 1 1 . .
    H H5B 0.8427 0.4136 0.4354 0.057 Uiso calc R 1 1 . .
    C C6B 0.81103(16) 0.4211(2) 0.29225(15) 0.0404(5) Uani d . 1 1 . .
    H H6B 0.7948 0.3359 0.2845 0.048 Uiso calc R 1 1 . .
    C C7B 0.80592(13) 0.5004(2) 0.21426(13) 0.0315(4) Uani d . 1 1 . .
    C C8B 0.77060(14) 0.46164(19) 0.11544(13) 0.0308(4) Uani d . 1 1 . .
    H H8B1 0.7011 0.4953 0.1011 0.037 Uiso calc R 1 1 . .
    H H8B2 0.7664 0.3703 0.1123 0.037 Uiso calc R 1 1 . .
    C C9B 0.84478(13) 0.50845(17) 0.04082(12) 0.0264(4) Uani d . 1 1 . .
    H H9B 0.9105 0.4611 0.0476 0.032 Uiso calc R 1 1 . .
    C C10B 0.79667(13) 0.48517(18) -0.05885(13) 0.0268(4) Uani d . 1 1 . .
    C C11B 0.80969(14) 0.33996(17) -0.19506(13) 0.0272(4) Uani d . 1 1 . .
    C C12B 0.71076(15) 0.3490(2) -0.23410(15) 0.0362(4) Uani d . 1 1 . .
    H H12B 0.6583 0.3880 -0.1997 0.043 Uiso calc R 1 1 . .
    C C13B 0.68944(16) 0.3003(2) -0.32388(16) 0.0437(5) Uani d . 1 1 . .
    H H13B 0.6219 0.3073 -0.3511 0.052 Uiso calc R 1 1 . .
    C C14B 0.76409(16) 0.2419(2) -0.37446(14) 0.0387(5) Uani d . 1 1 . .
    H H14B 0.7484 0.2095 -0.4362 0.046 Uiso calc R 1 1 . .
    C C15B 0.86218(15) 0.2309(2) -0.33438(14) 0.0374(5) Uani d . 1 1 . .
    H H15B 0.9141 0.1899 -0.3682 0.045 Uiso calc R 1 1 . .
    C C16B 0.88465(15) 0.27978(19) -0.24505(14) 0.0332(4) Uani d . 1 1 . .
    H H16B 0.9521 0.2720 -0.2177 0.040 Uiso calc R 1 1 . .
    C C17B 0.93931(13) 0.69790(18) 0.00696(12) 0.0258(4) Uani d . 1 1 . .
    C C18B 1.05654(15) 0.6733(2) -0.11746(13) 0.0341(4) Uani d . 1 1 . .
    H H18C 1.1244 0.6583 -0.0856 0.041 Uiso calc R 1 1 . .
    H H18D 1.0472 0.7637 -0.1251 0.041 Uiso calc R 1 1 . .
    C C19B 1.05156(15) 0.61123(18) -0.21351(13) 0.0326(4) Uani d . 1 1 . .
    C C20B 0.95807(17) 0.5933(2) -0.26206(14) 0.0387(5) Uani d . 1 1 . .
    H H20B 0.8960 0.6143 -0.2325 0.046 Uiso calc R 1 1 . .
    C C21B 0.95489(19) 0.5449(2) -0.35342(15) 0.0463(5) Uani d . 1 1 . .
    H H21B 0.8906 0.5319 -0.3859 0.056 Uiso calc R 1 1 . .
    C C22B 1.0445(2) 0.5156(3) -0.39740(16) 0.0524(6) Uani d . 1 1 . .
    H H22B 1.0422 0.4838 -0.4605 0.063 Uiso calc R 1 1 . .
    C C23B 1.1380(2) 0.5328(3) -0.34923(18) 0.0543(6) Uani d . 1 1 . .
    H H23B 1.1999 0.5130 -0.3794 0.065 Uiso calc R 1 1 . .
    C C24B 1.14128(18) 0.5788(2) -0.25690(16) 0.0442(5) Uani d . 1 1 . .
    H H24B 1.2054 0.5881 -0.2234 0.053 Uiso calc R 1 1 . .
loop_
    _atom_site_aniso_label
    _atom_site_aniso_U_11
    _atom_site_aniso_U_22
    _atom_site_aniso_U_33
    _atom_site_aniso_U_12
    _atom_site_aniso_U_13
    _atom_site_aniso_U_23
    O1A 0.0425(8) 0.0410(8) 0.0379(8) -0.0185(7) -0.0053(6) 0.0001(7)
    O2A 0.0396(8) 0.0343(8) 0.0468(8) 0.0089(6) 0.0009(6) 0.0023(7)
    O3A 0.0377(8) 0.0349(7) 0.0362(7) 0.0066(6) 0.0100(6) 0.0001(6)
    N1A 0.0309(8) 0.0277(8) 0.0296(8) 0.0016(6) 0.0033(6) 0.0015(6)
    N2A 0.0261(7) 0.0283(8) 0.0267(7) -0.0031(6) -0.0026(6) -0.0015(6)
    C1A 0.0318(9) 0.0300(10) 0.0369(10) -0.0014(8) 0.0071(8) 0.0061(8)
    C2A 0.0227(9) 0.0369(10) 0.0317(9) -0.0011(8) 0.0053(7) 0.0047(8)
    C3A 0.0330(10) 0.0470(12) 0.0330(10) 0.0055(9) 0.0055(8) 0.0112(9)
    C4A 0.0368(11) 0.0620(15) 0.0269(10) 0.0019(10) 0.0009(8) 0.0073(9)
    C5A 0.0359(11) 0.0520(13) 0.0281(9) -0.0042(10) 0.0040(8) -0.0061(9)
    C6A 0.0292(9) 0.0362(10) 0.0310(9) -0.0017(8) 0.0069(7) -0.0010(8)
    C7A 0.0219(8) 0.0354(10) 0.0278(9) 0.0001(8) 0.0050(7) 0.0018(8)
    C8A 0.0290(9) 0.0307(10) 0.0276(9) 0.0032(8) -0.0014(7) 0.0005(8)
    C9A 0.0272(9) 0.0263(9) 0.0258(8) -0.0006(7) -0.0003(7) -0.0005(7)
    C10A 0.0276(9) 0.0260(9) 0.0290(9) -0.0007(7) 0.0003(7) -0.0033(7)
    C11A 0.0297(9) 0.0299(9) 0.0259(8) 0.0028(8) 0.0007(7) -0.0029(7)
    C12A 0.0331(10) 0.0456(12) 0.0339(10) -0.0074(9) -0.0034(8) 0.0026(9)
    C13A 0.0401(11) 0.0568(14) 0.0354(11) -0.0064(11) -0.0091(9) -0.0029(10)
    C14A 0.0485(13) 0.0555(14) 0.0251(9) 0.0025(11) -0.0023(8) -0.0030(9)
    C15A 0.0470(12) 0.0497(13) 0.0292(9) -0.0031(11) 0.0065(8) 0.0003(9)
    C16A 0.0339(10) 0.0395(11) 0.0318(9) -0.0058(9) 0.0005(7) -0.0024(8)
    C17A 0.0279(9) 0.0301(10) 0.0328(9) -0.0003(8) -0.0024(7) -0.0018(8)
    C18A 0.0420(12) 0.0477(13) 0.0445(12) 0.0145(10) 0.0128(9) -0.0019(11)
    C19A 0.0381(11) 0.0344(11) 0.0408(11) 0.0050(9) 0.0088(8) -0.0091(9)
    C20A 0.0340(11) 0.0525(14) 0.0483(12) 0.0062(10) 0.0069(9) -0.0081(10)
    C21A 0.0509(14) 0.0598(15) 0.0444(12) 0.0135(12) 0.0005(10) -0.0093(12)
    C22A 0.0738(18) 0.0526(15) 0.0406(12) 0.0127(13) 0.0136(12) -0.0051(11)
    C23A 0.0530(14) 0.0539(15) 0.0530(14) -0.0052(12) 0.0228(12) -0.0081(12)
    C24A 0.0379(11) 0.0492(13) 0.0478(12) -0.0010(10) 0.0071(9) -0.0114(11)
    O1B 0.0355(8) 0.0372(8) 0.0418(8) 0.0137(6) -0.0108(6) -0.0076(6)
    O2B 0.0318(7) 0.0322(7) 0.0351(7) -0.0066(6) -0.0020(5) -0.0033(6)
    O3B 0.0314(7) 0.0310(7) 0.0315(6) -0.0041(6) 0.0074(5) -0.0031(6)
    N1B 0.0278(7) 0.0276(8) 0.0278(7) -0.0016(6) 0.0013(6) -0.0023(6)
    N2B 0.0245(7) 0.0296(8) 0.0298(7) 0.0036(6) -0.0023(6) -0.0009(7)
    C1B 0.0251(9) 0.0343(10) 0.0282(9) 0.0038(8) 0.0002(7) -0.0041(8)
    C2B 0.0208(8) 0.0412(11) 0.0304(9) 0.0020(8) 0.0020(7) -0.0014(8)
    C3B 0.0292(10) 0.0521(13) 0.0319(10) -0.0004(9) -0.0005(8) -0.0035(9)
    C4B 0.0402(12) 0.0689(16) 0.0303(10) -0.0015(11) -0.0028(9) -0.0006(11)
    C5B 0.0406(12) 0.0653(16) 0.0355(11) 0.0028(11) 0.0018(9) 0.0143(11)
    C6B 0.0341(11) 0.0471(13) 0.0405(11) 0.0006(10) 0.0076(9) 0.0088(10)
    C7B 0.0207(8) 0.0429(11) 0.0312(9) 0.0014(8) 0.0036(7) 0.0012(8)
    C8B 0.0259(9) 0.0327(10) 0.0340(9) -0.0033(8) 0.0025(7) 0.0003(8)
    C9B 0.0235(8) 0.0255(9) 0.0301(9) 0.0010(7) 0.0004(7) 0.0002(7)
    C10B 0.0221(8) 0.0275(9) 0.0308(9) -0.0004(7) 0.0003(7) 0.0006(7)
    C11B 0.0273(9) 0.0229(8) 0.0311(9) -0.0004(7) -0.0010(7) 0.0005(7)
    C12B 0.0268(10) 0.0383(11) 0.0433(11) 0.0022(8) -0.0023(8) -0.0081(9)
    C13B 0.0324(11) 0.0472(13) 0.0504(13) 0.0009(10) -0.0117(9) -0.0095(11)
    C14B 0.0428(11) 0.0390(11) 0.0338(10) -0.0017(9) -0.0062(8) -0.0077(9)
    C15B 0.0358(10) 0.0391(12) 0.0373(10) 0.0026(9) 0.0028(8) -0.0064(9)
    C16B 0.0271(9) 0.0358(11) 0.0364(10) 0.0034(8) -0.0022(8) -0.0028(8)
    C17B 0.0216(8) 0.0307(9) 0.0248(8) -0.0003(7) -0.0043(6) -0.0002(7)
    C18B 0.0282(9) 0.0408(11) 0.0336(9) -0.0074(8) 0.0069(8) -0.0003(8)
    C19B 0.0376(10) 0.0288(9) 0.0316(9) -0.0012(8) 0.0038(8) 0.0048(8)
    C20B 0.0391(11) 0.0431(12) 0.0342(10) -0.0024(9) 0.0051(8) 0.0045(9)
    C21B 0.0564(14) 0.0485(13) 0.0335(11) -0.0035(11) -0.0051(10) 0.0023(10)
    C22B 0.0716(16) 0.0538(15) 0.0320(11) 0.0096(13) 0.0053(11) -0.0044(10)
    C23B 0.0538(14) 0.0630(16) 0.0468(13) 0.0187(13) 0.0120(11) -0.0046(12)
    C24B 0.0419(12) 0.0506(13) 0.0405(11) 0.0070(10) 0.0054(9) 0.0003(10)
_geom_special_details
;
All e.s.d.'s (except the e.s.d. in the dihedral angle between two l.s. planes)
are estimated using the full covariance matrix. The cell e.s.d.'s are taken
into account individually in the estimation of e.s.d.'s in distances, angles
and torsion angles; correlations between e.s.d.'s in cell parameters are only
used when they are defined by crystal symmetry. An approximate (isotropic)
treatment of cell e.s.d.'s is used for estimating e.s.d.'s involving l.s.
planes.
;
loop_
    _geom_bond_atom_site_label_1
    _geom_bond_atom_site_label_2
    _geom_bond_site_symmetry_2
    _geom_bond_distance
    _geom_bond_publ_flag
    O1A C10A . 1.219(2) ?
    O2A C17A . 1.218(2) ?
    O3A C17A . 1.350(2) ?
    O3A C18A . 1.452(2) ?
    N1A C17A . 1.350(2) ?
    N1A C9A . 1.463(2) ?
    N1A C1A . 1.473(2) ?
    N2A C10A . 1.352(2) ?
    N2A C11A . 1.415(2) ?
    N2A H2A . 0.969(2) ?
    C1A C2A . 1.496(3) ?
    C1A H1A1 . 0.9900 ?
    C1A H1A2 . 0.9900 ?
    C2A C7A . 1.390(3) ?
    C2A C3A . 1.392(3) ?
    C3A C4A . 1.384(3) ?
    C3A H3A . 0.9500 ?
    C4A C5A . 1.379(4) ?
    C4A H4A . 0.9500 ?
    C5A C6A . 1.396(3) ?
    C5A H5A . 0.9500 ?
    C6A C7A . 1.387(3) ?
    C6A H6A . 0.9500 ?
    C7A C8A . 1.510(2) ?
    C8A C9A . 1.545(2) ?
    C8A H8A1 . 0.9900 ?
    C8A H8A2 . 0.9900 ?
    C9A C10A . 1.534(2) ?
    C9A H9A . 1.0000 ?
    C11A C16A . 1.387(3) ?
    C11A C12A . 1.391(3) ?
    C12A C13A . 1.390(3) ?
    C12A H12A . 0.9500 ?
    C13A C14A . 1.376(3) ?
    C13A H13A . 0.9500 ?
    C14A C15A . 1.385(3) ?
    C14A H14A . 0.9500 ?
    C15A C16A . 1.383(3) ?
    C15A H15A . 0.9500 ?
    C16A H16A . 0.9500 ?
    C18A C19A . 1.497(3) ?
    C18A H18A . 0.9900 ?
    C18A H18B . 0.9900 ?
    C19A C24A . 1.381(3) ?
    C19A C20A . 1.388(3) ?
    C20A C21A . 1.380(3) ?
    C20A H20A . 0.9500 ?
    C21A C22A . 1.375(4) ?
    C21A H21A . 0.9500 ?
    C22A C23A . 1.363(4) ?
    C22A H22A . 0.9500 ?
    C23A C24A . 1.387(3) ?
    C23A H23A . 0.9500 ?
    C24A H24A . 0.9500 ?
    O1B C10B . 1.220(2) ?
    O2B C17B . 1.223(2) ?
    O3B C17B . 1.346(2) ?
    O3B C18B . 1.451(2) ?
    N1B C17B . 1.346(2) ?
    N1B C9B . 1.471(2) ?
    N1B C1B . 1.476(2) ?
    N2B C10B . 1.347(2) ?
    N2B C11B . 1.423(2) ?
    N2B H2B . 0.969(2) ?
    C1B C2B . 1.501(3) ?
    C1B H1B1 . 0.9900 ?
    C1B H1B2 . 0.9900 ?
    C2B C7B . 1.390(3) ?
    C2B C3B . 1.393(3) ?
    C3B C4B . 1.380(3) ?
    C3B H3B . 0.9500 ?
    C4B C5B . 1.381(4) ?
    C4B H4B . 0.9500 ?
    C5B C6B . 1.393(3) ?
    C5B H5B . 0.9500 ?
    C6B C7B . 1.390(3) ?
    C6B H6B . 0.9500 ?
    C7B C8B . 1.506(3) ?
    C8B C9B . 1.536(2) ?
    C8B H8B1 . 0.9900 ?
    C8B H8B2 . 0.9900 ?
    C9B C10B . 1.534(2) ?
    C9B H9B . 1.0000 ?
    C11B C16B . 1.385(3) ?
    C11B C12B . 1.386(3) ?
    C12B C13B . 1.385(3) ?
    C12B H12B . 0.9500 ?
    C13B C14B . 1.378(3) ?
    C13B H13B . 0.9500 ?
    C14B C15B . 1.384(3) ?
    C14B H14B . 0.9500 ?
    C15B C16B . 1.383(3) ?
    C15B H15B . 0.9500 ?
    C16B H16B . 0.9500 ?
    C18B C19B . 1.505(3) ?
    C18B H18C . 0.9900 ?
    C18B H18D . 0.9900 ?
    C19B C24B . 1.383(3) ?
    C19B C20B . 1.389(3) ?
    C20B C21B . 1.385(3) ?
    C20B H20B . 0.9500 ?
    C21B C22B . 1.378(4) ?
    C21B H21B . 0.9500 ?
    C22B C23B . 1.384(4) ?
    C22B H22B . 0.9500 ?
    C23B C24B . 1.388(3) ?
    C23B H23B . 0.9500 ?
    C24B H24B . 0.9500 ?
loop_
    _geom_angle_atom_site_label_1
    _geom_angle_atom_site_label_2
    _geom_angle_atom_site_label_3
    _geom_angle_site_symmetry_1
    _geom_angle_site_symmetry_3
    _geom_angle
    _geom_angle_publ_flag
    C17A O3A C18A . . 116.42(16) ?
    C17A N1A C9A . . 121.54(15) ?
    C17A N1A C1A . . 119.13(16) ?
    C9A N1A C1A . . 119.31(15) ?
    C10A N2A C11A . . 127.77(15) ?
    C10A N2A H2A . . 118.3(13) ?
    C11A N2A H2A . . 113.9(13) ?
    N1A C1A C2A . . 108.94(15) ?
    N1A C1A H1A1 . . 109.9 ?
    C2A C1A H1A1 . . 109.9 ?
    N1A C1A H1A2 . . 109.9 ?
    C2A C1A H1A2 . . 109.9 ?
    H1A1 C1A H1A2 . . 108.3 ?
    C7A C2A C3A . . 119.81(19) ?
    C7A C2A C1A . . 116.44(16) ?
    C3A C2A C1A . . 123.73(19) ?
    C4A C3A C2A . . 119.8(2) ?
    C4A C3A H3A . . 120.1 ?
    C2A C3A H3A . . 120.1 ?
    C5A C4A C3A . . 120.58(18) ?
    C5A C4A H4A . . 119.7 ?
    C3A C4A H4A . . 119.7 ?
    C4A C5A C6A . . 120.0(2) ?
    C4A C5A H5A . . 120.0 ?
    C6A C5A H5A . . 120.0 ?
    C7A C6A C5A . . 119.5(2) ?
    C7A C6A H6A . . 120.2 ?
    C5A C6A H6A . . 120.2 ?
    C6A C7A C2A . . 120.27(17) ?
    C6A C7A C8A . . 123.26(18) ?
    C2A C7A C8A . . 116.46(17) ?
    C7A C8A C9A . . 111.36(14) ?
    C7A C8A H8A1 . . 109.4 ?
    C9A C8A H8A1 . . 109.4 ?
    C7A C8A H8A2 . . 109.4 ?
    C9A C8A H8A2 . . 109.4 ?
    H8A1 C8A H8A2 . . 108.0 ?
    N1A C9A C10A . . 110.12(15) ?
    N1A C9A C8A . . 110.34(14) ?
    C10A C9A C8A . . 108.46(14) ?
    N1A C9A H9A . . 109.3 ?
    C10A C9A H9A . . 109.3 ?
    C8A C9A H9A . . 109.3 ?
    O1A C10A N2A . . 125.53(16) ?
    O1A C10A C9A . . 120.82(17) ?
    N2A C10A C9A . . 113.60(15) ?
    C16A C11A C12A . . 119.50(17) ?
    C16A C11A N2A . . 117.26(16) ?
    C12A C11A N2A . . 123.23(17) ?
    C13A C12A C11A . . 118.97(19) ?
    C13A C12A H12A . . 120.5 ?
    C11A C12A H12A . . 120.5 ?
    C14A C13A C12A . . 121.7(2) ?
    C14A C13A H13A . . 119.1 ?
    C12A C13A H13A . . 119.1 ?
    C13A C14A C15A . . 118.88(19) ?
    C13A C14A H14A . . 120.6 ?
    C15A C14A H14A . . 120.6 ?
    C16A C15A C14A . . 120.3(2) ?
    C16A C15A H15A . . 119.8 ?
    C14A C15A H15A . . 119.8 ?
    C15A C16A C11A . . 120.60(18) ?
    C15A C16A H16A . . 119.7 ?
    C11A C16A H16A . . 119.7 ?
    O2A C17A N1A . . 125.63(18) ?
    O2A C17A O3A . . 124.19(18) ?
    N1A C17A O3A . . 110.18(16) ?
    O3A C18A C19A . . 107.33(17) ?
    O3A C18A H18A . . 110.2 ?
    C19A C18A H18A . . 110.2 ?
    O3A C18A H18B . . 110.2 ?
    C19A C18A H18B . . 110.2 ?
    H18A C18A H18B . . 108.5 ?
    C24A C19A C20A . . 118.5(2) ?
    C24A C19A C18A . . 121.3(2) ?
    C20A C19A C18A . . 120.2(2) ?
    C21A C20A C19A . . 120.5(2) ?
    C21A C20A H20A . . 119.8 ?
    C19A C20A H20A . . 119.8 ?
    C22A C21A C20A . . 120.4(2) ?
    C22A C21A H21A . . 119.8 ?
    C20A C21A H21A . . 119.8 ?
    C23A C22A C21A . . 119.8(2) ?
    C23A C22A H22A . . 120.1 ?
    C21A C22A H22A . . 120.1 ?
    C22A C23A C24A . . 120.3(2) ?
    C22A C23A H23A . . 119.9 ?
    C24A C23A H23A . . 119.9 ?
    C19A C24A C23A . . 120.7(2) ?
    C19A C24A H24A . . 119.7 ?
    C23A C24A H24A . . 119.7 ?
    C17B O3B C18B . . 116.29(15) ?
    C17B N1B C9B . . 120.36(15) ?
    C17B N1B C1B . . 118.62(15) ?
    C9B N1B C1B . . 119.83(15) ?
    C10B N2B C11B . . 127.47(16) ?
    C10B N2B H2B . . 116.6(13) ?
    C11B N2B H2B . . 113.4(13) ?
    N1B C1B C2B . . 110.49(16) ?
    N1B C1B H1B1 . . 109.6 ?
    C2B C1B H1B1 . . 109.6 ?
    N1B C1B H1B2 . . 109.6 ?
    C2B C1B H1B2 . . 109.6 ?
    H1B1 C1B H1B2 . . 108.1 ?
    C7B C2B C3B . . 120.36(19) ?
    C7B C2B C1B . . 116.80(17) ?
    C3B C2B C1B . . 122.81(19) ?
    C4B C3B C2B . . 119.7(2) ?
    C4B C3B H3B . . 120.1 ?
    C2B C3B H3B . . 120.1 ?
    C3B C4B C5B . . 120.2(2) ?
    C3B C4B H4B . . 119.9 ?
    C5B C4B H4B . . 119.9 ?
    C4B C5B C6B . . 120.4(2) ?
    C4B C5B H5B . . 119.8 ?
    C6B C5B H5B . . 119.8 ?
    C7B C6B C5B . . 119.6(2) ?
    C7B C6B H6B . . 120.2 ?
    C5B C6B H6B . . 120.2 ?
    C2B C7B C6B . . 119.61(19) ?
    C2B C7B C8B . . 116.40(17) ?
    C6B C7B C8B . . 124.0(2) ?
    C7B C8B C9B . . 110.96(15) ?
    C7B C8B H8B1 . . 109.4 ?
    C9B C8B H8B1 . . 109.4 ?
    C7B C8B H8B2 . . 109.4 ?
    C9B C8B H8B2 . . 109.4 ?
    H8B1 C8B H8B2 . . 108.0 ?
    N1B C9B C10B . . 111.37(15) ?
    N1B C9B C8B . . 109.93(15) ?
    C10B C9B C8B . . 108.76(14) ?
    N1B C9B H9B . . 108.9 ?
    C10B C9B H9B . . 108.9 ?
    C8B C9B H9B . . 108.9 ?
    O1B C10B N2B . . 125.23(17) ?
    O1B C10B C9B . . 121.45(17) ?
    N2B C10B C9B . . 113.24(15) ?
    C16B C11B C12B . . 119.69(17) ?
    C16B C11B N2B . . 117.85(16) ?
    C12B C11B N2B . . 122.43(17) ?
    C13B C12B C11B . . 119.14(19) ?
    C13B C12B H12B . . 120.4 ?
    C11B C12B H12B . . 120.4 ?
    C14B C13B C12B . . 121.37(19) ?
    C14B C13B H13B . . 119.3 ?
    C12B C13B H13B . . 119.3 ?
    C13B C14B C15B . . 119.25(19) ?
    C13B C14B H14B . . 120.4 ?
    C15B C14B H14B . . 120.4 ?
    C16B C15B C14B . . 119.96(19) ?
    C16B C15B H15B . . 120.0 ?
    C14B C15B H15B . . 120.0 ?
    C15B C16B C11B . . 120.56(18) ?
    C15B C16B H16B . . 119.7 ?
    C11B C16B H16B . . 119.7 ?
    O2B C17B O3B . . 123.98(17) ?
    O2B C17B N1B . . 125.03(17) ?
    O3B C17B N1B . . 110.99(15) ?
    O3B C18B C19B . . 108.59(15) ?
    O3B C18B H18C . . 110.0 ?
    C19B C18B H18C . . 110.0 ?
    O3B C18B H18D . . 110.0 ?
    C19B C18B H18D . . 110.0 ?
    H18C C18B H18D . . 108.4 ?
    C24B C19B C20B . . 119.29(19) ?
    C24B C19B C18B . . 119.83(18) ?
    C20B C19B C18B . . 120.75(18) ?
    C21B C20B C19B . . 120.3(2) ?
    C21B C20B H20B . . 119.8 ?
    C19B C20B H20B . . 119.8 ?
    C22B C21B C20B . . 120.3(2) ?
    C22B C21B H21B . . 119.9 ?
    C20B C21B H21B . . 119.9 ?
    C21B C22B C23B . . 119.7(2) ?
    C21B C22B H22B . . 120.2 ?
    C23B C22B H22B . . 120.2 ?
    C22B C23B C24B . . 120.1(2) ?
    C22B C23B H23B . . 119.9 ?
    C24B C23B H23B . . 119.9 ?
    C19B C24B C23B . . 120.2(2) ?
    C19B C24B H24B . . 119.9 ?
    C23B C24B H24B . . 119.9 ?
loop_
    _geom_torsion_atom_site_label_1
    _geom_torsion_atom_site_label_2
    _geom_torsion_atom_site_label_3
    _geom_torsion_atom_site_label_4
    _geom_torsion_site_symmetry_1
    _geom_torsion_site_symmetry_2
    _geom_torsion_site_symmetry_3
    _geom_torsion_site_symmetry_4
    _geom_torsion
    _geom_torsion_publ_flag
    C17A N1A C1A C2A . . . . -128.16(18) ?
    C9A N1A C1A C2A . . . . 50.0(2) ?
    N1A C1A C2A C7A . . . . -45.8(2) ?
    N1A C1A C2A C3A . . . . 132.42(19) ?
    C7A C2A C3A C4A . . . . 0.2(3) ?
    C1A C2A C3A C4A . . . . -178.02(19) ?
    C2A C3A C4A C5A . . . . 0.3(3) ?
    C3A C4A C5A C6A . . . . -0.3(3) ?
    C4A C5A C6A C7A . . . . -0.2(3) ?
    C5A C6A C7A C2A . . . . 0.7(3) ?
    C5A C6A C7A C8A . . . . -179.92(17) ?
    C3A C2A C7A C6A . . . . -0.7(3) ?
    C1A C2A C7A C6A . . . . 177.64(16) ?
    C3A C2A C7A C8A . . . . 179.90(16) ?
    C1A C2A C7A C8A . . . . -1.8(2) ?
    C6A C7A C8A C9A . . . . -131.58(18) ?
    C2A C7A C8A C9A . . . . 47.8(2) ?
    C17A N1A C9A C10A . . . . -67.8(2) ?
    C1A N1A C9A C10A . . . . 114.07(17) ?
    C17A N1A C9A C8A . . . . 172.49(16) ?
    C1A N1A C9A C8A . . . . -5.6(2) ?
    C7A C8A C9A N1A . . . . -42.5(2) ?
    C7A C8A C9A C10A . . . . -163.24(15) ?
    C11A N2A C10A O1A . . . . -1.8(3) ?
    C11A N2A C10A C9A . . . . 175.61(16) ?
    N1A C9A C10A O1A . . . . -43.4(2) ?
    C8A C9A C10A O1A . . . . 77.4(2) ?
    N1A C9A C10A N2A . . . . 139.05(16) ?
    C8A C9A C10A N2A . . . . -100.12(18) ?
    C10A N2A C11A C16A . . . . 169.06(18) ?
    C10A N2A C11A C12A . . . . -12.0(3) ?
    C16A C11A C12A C13A . . . . 0.1(3) ?
    N2A C11A C12A C13A . . . . -178.81(19) ?
    C11A C12A C13A C14A . . . . 0.3(4) ?
    C12A C13A C14A C15A . . . . -0.3(4) ?
    C13A C14A C15A C16A . . . . -0.3(4) ?
    C14A C15A C16A C11A . . . . 0.8(3) ?
    C12A C11A C16A C15A . . . . -0.7(3) ?
    N2A C11A C16A C15A . . . . 178.33(19) ?
    C9A N1A C17A O2A . . . . -179.46(17) ?
    C1A N1A C17A O2A . . . . -1.3(3) ?
    C9A N1A C17A O3A . . . . 0.5(2) ?
    C1A N1A C17A O3A . . . . 178.60(15) ?
    C18A O3A C17A O2A . . . . -4.1(3) ?
    C18A O3A C17A N1A . . . . 175.97(16) ?
    C17A O3A C18A C19A . . . . -154.89(17) ?
    O3A C18A C19A C24A . . . . -126.1(2) ?
    O3A C18A C19A C20A . . . . 55.3(3) ?
    C24A C19A C20A C21A . . . . 0.1(4) ?
    C18A C19A C20A C21A . . . . 178.8(2) ?
    C19A C20A C21A C22A . . . . 0.1(4) ?
    C20A C21A C22A C23A . . . . -0.1(4) ?
    C21A C22A C23A C24A . . . . -0.1(4) ?
    C20A C19A C24A C23A . . . . -0.3(3) ?
    C18A C19A C24A C23A . . . . -179.0(2) ?
    C22A C23A C24A C19A . . . . 0.3(4) ?
    C17B N1B C1B C2B . . . . -126.23(17) ?
    C9B N1B C1B C2B . . . . 41.4(2) ?
    N1B C1B C2B C7B . . . . -43.7(2) ?
    N1B C1B C2B C3B . . . . 138.19(18) ?
    C7B C2B C3B C4B . . . . -0.2(3) ?
    C1B C2B C3B C4B . . . . 177.83(18) ?
    C2B C3B C4B C5B . . . . 1.1(3) ?
    C3B C4B C5B C6B . . . . -0.6(4) ?
    C4B C5B C6B C7B . . . . -0.9(3) ?
    C3B C2B C7B C6B . . . . -1.2(3) ?
    C1B C2B C7B C6B . . . . -179.39(17) ?
    C3B C2B C7B C8B . . . . 177.60(17) ?
    C1B C2B C7B C8B . . . . -0.6(2) ?
    C5B C6B C7B C2B . . . . 1.8(3) ?
    C5B C6B C7B C8B . . . . -176.95(18) ?
    C2B C7B C8B C9B . . . . 48.4(2) ?
    C6B C7B C8B C9B . . . . -132.84(19) ?
    C17B N1B C9B C10B . . . . -67.7(2) ?
    C1B N1B C9B C10B . . . . 124.96(16) ?
    C17B N1B C9B C8B . . . . 171.73(15) ?
    C1B N1B C9B C8B . . . . 4.3(2) ?
    C7B C8B C9B N1B . . . . -48.7(2) ?
    C7B C8B C9B C10B . . . . -170.89(16) ?
    C11B N2B C10B O1B . . . . 2.6(3) ?
    C11B N2B C10B C9B . . . . 179.40(16) ?
    N1B C9B C10B O1B . . . . -47.3(2) ?
    C8B C9B C10B O1B . . . . 74.0(2) ?
    N1B C9B C10B N2B . . . . 135.71(16) ?
    C8B C9B C10B N2B . . . . -102.99(18) ?
    C10B N2B C11B C16B . . . . 151.23(19) ?
    C10B N2B C11B C12B . . . . -30.9(3) ?
    C16B C11B C12B C13B . . . . -1.7(3) ?
    N2B C11B C12B C13B . . . . -179.6(2) ?
    C11B C12B C13B C14B . . . . 0.8(4) ?
    C12B C13B C14B C15B . . . . 0.5(4) ?
    C13B C14B C15B C16B . . . . -0.9(3) ?
    C14B C15B C16B C11B . . . . -0.1(3) ?
    C12B C11B C16B C15B . . . . 1.4(3) ?
    N2B C11B C16B C15B . . . . 179.33(19) ?
    C18B O3B C17B O2B . . . . 1.7(2) ?
    C18B O3B C17B N1B . . . . -178.90(14) ?
    C9B N1B C17B O2B . . . . -173.78(17) ?
    C1B N1B C17B O2B . . . . -6.2(3) ?
    C9B N1B C17B O3B . . . . 6.8(2) ?
    C1B N1B C17B O3B . . . . 174.36(14) ?
    C17B O3B C18B C19B . . . . -152.18(16) ?
    O3B C18B C19B C24B . . . . -140.1(2) ?
    O3B C18B C19B C20B . . . . 44.1(3) ?
    C24B C19B C20B C21B . . . . -0.8(3) ?
    C18B C19B C20B C21B . . . . 175.0(2) ?
    C19B C20B C21B C22B . . . . -0.8(4) ?
    C20B C21B C22B C23B . . . . 1.1(4) ?
    C21B C22B C23B C24B . . . . 0.3(4) ?
    C20B C19B C24B C23B . . . . 2.2(4) ?
    C18B C19B C24B C23B . . . . -173.7(2) ?
    C22B C23B C24B C19B . . . . -1.9(4) ?
loop_
    _geom_hbond_atom_site_label_D
    _geom_hbond_atom_site_label_H
    _geom_hbond_atom_site_label_A
    _geom_hbond_site_symmetry_A
    _geom_hbond_distance_DH
    _geom_hbond_distance_HA
    _geom_hbond_distance_DA
    _geom_hbond_angle_DHA
    N2A H2A O1B 2_645 0.968(12) 1.971(13) 2.9213(16) 166.6(12)
    N2B H2B O2B 2_745 0.969(12) 1.923(12) 2.8904(16) 176.1(13)
data_global
_journal_date_recd_electronic     2012-02-13
_journal_date_accepted     2012-02-22
_journal_name_full     'Acta Crystallographica, Section E'
_journal_year     2012
_journal_volume     68
_journal_issue      3
_journal_page_first     o883
_journal_page_last     o883
_journal_paper_category     QO
_journal_paper_doi     10.1107/S1600536812007969
_journal_coeditor_code     HG5180
_publ_contact_author_name     'Glenn E.M. Maguire'
_publ_contact_author_address
;
School of Chemistry, University of KwaZulu-Natal, Durban 4000, South Africa
;
_publ_contact_author_email     'maguireg@ukzn.ac.za'
_publ_contact_author_fax     '+27312603090'
_publ_contact_author_phone     '+27312601113'
_publ_section_title
;
(<i>S</i>)-Benzyl
3-phenylcarbamoyl-1,2,3,4-tetrahydroisoquinoline-2-carboxylate
;
loop_
    _publ_author_name
    _publ_author_footnote
    _publ_author_address
    'Naicker, Tricia' .
;
School of Pharmacy and Pharmacology, University of KwaZulu-Natal, Durban 4000,
South Africa
;
    'Chelopo, Madichaba' .
;
School of Pharmacy and Pharmacology, University of KwaZulu-Natal, Durban 4000,
South Africa
;
    'Govender, Thavendran' .
;
School of Pharmacy and Pharmacology, University of KwaZulu-Natal, Durban 4000,
South Africa
;
    'Kruger, Hendrick G.' .
;
School of Chemistry, University of KwaZulu-Natal, Durban 4000, South Africa
;
    'Maguire, Glenn E. M.' .
;
School of Chemistry, University of KwaZulu-Natal, Durban 4000, South Africa
;
