# Supplementary material for: (S)-Benzyl 3-phenyl­carbamoyl-1,2,3,4-tetra­hydro­isoquinoline-2-carboxyl­ate
Source: Acta Crystallogr Sect E Struct Rep Online. 2012 Feb 29;68(Pt 3):o883. doi: 10.1107/S1600536812007969 (PMC3297931; doi:10.1107/S1600536812007969)
Supplement: Supplementary file 2 [file e-68-0o883-Isup2.hkl]

# 
# h,k,l, Fc-squared, Fo-squared, sigma(Fo-squared) and status flag 
# 
data_I
_shelx_title ' tricia23 in P2(1)' 
_shelx_refln_list_code          4 
_shelx_F_calc_maximum      136.07 
_exptl_crystal_F_000       816.00 
_reflns_d_resolution_high  0.7603 
 
loop_ 
 _symmetry_equiv_pos_as_xyz 
 'x, y, z' 
 '-x, y+1/2, -z' 
 
_cell_length_a    13.0338 
_cell_length_b    10.8079 
_cell_length_c    14.0431 
_cell_angle_alpha  90.000 
_cell_angle_beta   92.031 
_cell_angle_gamma  90.000 
 
_shelx_F_squared_multiplier     1.000 
 
loop_ 
 _refln_index_h 
 _refln_index_k 
 _refln_index_l 
 _refln_F_squared_calc 
 _refln_F_squared_meas 
 _refln_F_squared_sigma 
 _refln_observed_status 
   2   0   0      491.80      440.59      5.32 o 
   4   0   0      290.18      269.73      3.42 o 
   5   0   0     1026.81     1091.14     10.56 o 
   6   0   0      105.47      103.84      1.72 o 
   7   0   0     5263.99     6279.79     58.18 o 
   8   0   0     1797.32     1935.27     20.77 o 
   9   0   0      334.41      321.05      4.75 o 
  10   0   0       29.17       26.84      1.53 o 
  11   0   0      216.47      218.49      4.24 o 
  12   0   0      937.74      979.69     15.09 o 
  13   0   0       41.11       38.01      3.71 o 
  14   0   0        1.15        1.33      4.12 o 
  15   0   0       20.35       13.99      4.69 o 
  16   0   0        1.67        3.77      5.69 o 
  17   0   0        8.72       13.94      7.86 o 
   1   1   0     1280.32     1292.13     11.06 o 
   2   1   0     5328.63     6446.20     41.38 o 
   3   1   0     9159.94    12392.72     88.64 o 
   4   1   0     5211.75     6187.82     38.58 o 
   5   1   0      986.12     1031.63      7.09 o 
   6   1   0       35.14       31.57      0.72 o 
   7   1   0      664.32      745.80      5.46 o 
   8   1   0      529.99      541.63      4.75 o 
   9   1   0      243.86      245.28      2.74 o 
  10   1   0       94.63       91.37      1.79 o 
  11   1   0      173.44      172.12      2.54 o 
  12   1   0       59.74       56.86      2.75 o 
  13   1   0       94.46       85.16      2.67 o 
  14   1   0       11.40        6.85      3.09 o 
  15   1   0       22.24       23.41      3.74 o 
  16   1   0       13.80       18.80      5.64 o 
  17   1   0        0.63        1.17      5.63 o 
   0   2   0      109.29      103.21      1.08 o 
   1   2   0     8213.59    10821.68    159.23 o 
   2   2   0    18516.26      291.99      9.08 o 
   3   2   0       43.62       41.02      0.59 o 
   4   2   0      251.92      231.27      1.74 o 
   5   2   0      130.32      159.78      1.40 o 
   6   2   0      628.04      653.14      4.70 o 
   7   2   0      377.19      398.87      3.41 o 
   8   2   0       18.78       18.80      0.83 o 
   9   2   0      196.21      204.10      2.33 o 
  10   2   0     1103.20     1187.54      9.87 o 
  11   2   0      258.63      246.65      3.00 o 
  12   2   0       61.39       57.15      2.00 o 
  13   2   0       11.77       14.21      2.25 o 
  14   2   0      124.64      135.67      4.51 o 
  15   2   0       14.79       11.90      3.81 o 
  16   2   0        8.09        6.22      5.21 o 
   1   3   0     3551.28     3766.68     21.88 o 
   2   3   0      305.59      270.61      1.91 o 
   3   3   0      595.78      578.11      3.77 o 
   4   3   0      785.18      828.87      8.90 o 
   5   3   0      255.60      257.14      3.27 o 
   6   3   0     1121.84     1228.89      8.18 o 
   7   3   0     1389.93     1458.92     10.45 o 
   8   3   0      315.83      353.87      3.22 o 
   9   3   0       24.29       22.07      1.27 o 
  10   3   0      461.01      475.65      4.23 o 
  11   3   0       23.53       22.48      1.17 o 
  12   3   0      150.43      144.60      2.92 o 
  13   3   0       47.34       40.91      2.64 o 
  14   3   0        4.67        1.08      4.28 o 
  15   3   0       31.46       33.58      3.81 o 
  16   3   0        6.90        9.76      4.34 o 
   0   4   0      981.29      996.83     10.54 o 
   1   4   0      654.90      698.20      4.62 o 
   2   4   0      619.40      604.69      4.04 o 
   3   4   0     1551.68     1706.51     10.52 o 
   4   4   0      132.93      144.65      1.22 o 
   5   4   0       48.31       50.70      0.87 o 
   6   4   0        6.61        6.40      0.73 o 
   7   4   0      404.78      430.44      3.77 o 
   8   4   0       38.32       45.82      1.70 o 
   9   4   0      140.27      141.24      1.89 o 
  10   4   0        2.45        0.53      1.05 o 
  11   4   0       27.86       29.75      2.84 o 
  12   4   0       24.60       20.94      1.98 o 
  13   4   0       29.85       35.58      3.10 o 
  14   4   0       11.73        9.80      3.43 o 
  15   4   0        7.62        8.73      4.49 o 
  16   4   0       28.04       28.98      6.11 o 
   1   5   0      569.21      616.91      6.16 o 
   2   5   0      984.58     1088.93      6.84 o 
   3   5   0     1013.99     1043.43      6.95 o 
   4   5   0      951.76     1016.17      8.71 o 
   5   5   0      521.65      539.89      3.98 o 
   6   5   0      319.67      313.79      2.99 o 
   7   5   0      427.56      435.83      3.92 o 
   8   5   0       54.80       56.79      1.41 o 
   9   5   0      260.83      249.09      2.90 o 
  10   5   0      937.17      977.89     10.04 o 
  11   5   0       95.41       94.51      2.70 o 
  12   5   0       27.47       30.03      3.74 o 
  13   5   0       77.84       69.87      3.56 o 
  14   5   0        7.24        3.23      3.53 o 
  15   5   0       16.09       22.20      4.24 o 
  16   5   0        6.86        5.40      7.51 o 
   0   6   0      406.64      413.64      4.91 o 
   1   6   0      327.78      355.47      2.81 o 
   2   6   0        6.87        6.00      0.64 o 
   3   6   0      559.34      563.18      4.07 o 
   4   6   0        1.37        2.60      0.66 o 
   5   6   0      304.30      331.86      2.80 o 
   6   6   0      224.20      207.07      2.85 o 
   7   6   0      292.76      292.84      3.08 o 
   8   6   0      301.23      311.63      4.73 o 
   9   6   0      144.58      140.87      2.60 o 
  10   6   0       47.28       46.13      2.28 o 
  11   6   0       48.43       53.21      2.57 o 
  12   6   0       17.52       17.08      3.07 o 
  13   6   0        0.53        1.29      3.51 o 
  14   6   0       11.03        6.60      4.05 o 
  15   6   0       47.80       47.23      4.89 o 
   1   7   0      540.29      589.83      4.84 o 
   2   7   0       10.56        9.82      0.80 o 
   3   7   0       39.25       38.27      1.17 o 
   4   7   0       68.93       75.46      1.17 o 
   5   7   0      177.96      186.84      2.29 o 
   6   7   0      149.11      149.84      2.10 o 
   7   7   0      194.15      191.34      2.65 o 
   8   7   0      554.05      585.91      6.28 o 
   9   7   0        8.18        6.02      1.91 o 
  10   7   0       28.59       28.49      2.55 o 
  11   7   0       57.28       53.20      3.09 o 
  12   7   0        1.59       -0.06      3.18 o 
  13   7   0        6.33        2.66      3.92 o 
  14   7   0        9.38        2.54      4.37 o 
   0   8   0      348.42      342.41      5.54 o 
   1   8   0       32.94       33.31      1.42 o 
   2   8   0      114.73      128.46      1.71 o 
   3   8   0      390.53      398.64      4.00 o 
   4   8   0      400.72      404.05      4.33 o 
   5   8   0      281.41      287.54      3.12 o 
   6   8   0       33.67       34.28      1.35 o 
   7   8   0       26.11       25.01      1.89 o 
   8   8   0      291.10      297.62      4.61 o 
   9   8   0      140.23      137.57      3.21 o 
  10   8   0        5.01        6.35      2.84 o 
  11   8   0       27.68       30.14      3.57 o 
  12   8   0       19.23       21.61      3.39 o 
  13   8   0        0.98        0.71      4.56 o 
  14   8   0       30.87       37.22      4.78 o 
   1   9   0        7.57        8.46      1.86 o 
   2   9   0       29.30       28.05      3.82 o 
   3   9   0      124.41      116.64      3.02 o 
   4   9   0      231.80      239.67      3.56 o 
   5   9   0      174.99      182.12      3.17 o 
   6   9   0      227.80      229.22      3.73 o 
   7   9   0      343.92      349.53      5.24 o 
   8   9   0       77.66       78.67      2.86 o 
   9   9   0      132.63      133.59      4.07 o 
  10   9   0       64.04       65.12      3.69 o 
  11   9   0       26.66       28.87      3.77 o 
  12   9   0       46.95       47.62      4.51 o 
  13   9   0        2.60        2.64      4.52 o 
   0  10   0      124.96      107.35      3.42 o 
   1  10   0       69.44       64.98      2.28 o 
   2  10   0      113.93      117.07      2.60 o 
   3  10   0        7.06        6.89      1.47 o 
   4  10   0       21.32       21.36      1.76 o 
   5  10   0        7.90        7.74      2.60 o 
   6  10   0      182.97      192.57      4.00 o 
   7  10   0       91.16       90.35      3.75 o 
   8  10   0       14.79       11.64      2.60 o 
   9  10   0       62.31       70.43      4.53 o 
  10  10   0       12.87       12.78      3.69 o 
  11  10   0       17.45       18.82      5.95 o 
  12  10   0        1.29       -2.32      5.11 o 
   1  11   0       36.84       30.89      2.11 o 
   2  11   0       29.75       32.50      2.22 o 
   3  11   0       61.05       63.75      2.52 o 
   4  11   0       92.86       85.29      3.16 o 
   5  11   0      125.04      128.50      3.29 o 
   6  11   0       67.32       67.10      4.31 o 
   7  11   0       77.33       78.86      6.12 o 
   8  11   0        3.08        7.94      3.55 o 
   9  11   0       37.23       34.41      4.26 o 
  10  11   0        2.24       -4.59      4.73 o 
   0  12   0      101.85      109.27      4.56 o 
   1  12   0       70.93       70.08      6.28 o 
   2  12   0      121.02      125.55      6.44 o 
   3  12   0       38.84       38.72      3.08 o 
   4  12   0       13.88        9.41      2.85 o 
   5  12   0        3.29        7.07      2.93 o 
   6  12   0       12.51       12.50      3.21 o 
   7  12   0        9.30       10.55      4.30 o 
   8  12   0       18.93       16.43      4.69 o 
   9  12   0       15.32       18.38      4.97 o 
   1  13   0      110.32      122.13      5.84 o 
   2  13   0        1.54       -2.81      7.39 o 
   3  13   0       21.65       19.25      3.78 o 
   4  13   0       87.54       93.62      4.21 o 
   5  13   0       96.92      103.80      4.66 o 
   6  13   0        2.05        1.26      4.60 o 
   0  14   0       35.33       40.31      7.07 o 
   1  14   0       27.42       30.68      4.10 o 
   2  14   0       11.58       10.05      6.61 o 
 -17   0   1       13.08       10.20      7.70 o 
 -16   0   1       44.17       46.40      7.00 o 
 -15   0   1       12.64        7.48      5.18 o 
 -14   0   1        4.75        2.85      4.08 o 
 -13   0   1        7.24       11.85      2.85 o 
 -12   0   1       29.03       34.93      2.21 o 
 -11   0   1     1107.04     1116.57     15.27 o 
 -10   0   1        0.01       -1.75      1.75 o 
  -9   0   1      606.84      577.95      7.84 o 
  -8   0   1      730.33      770.77      9.25 o 
  -7   0   1        6.93       35.88      1.89 o 
  -6   0   1       23.41       21.67      1.03 o 
  -5   0   1       32.94       35.75      1.12 o 
  -3   0   1     5450.12     6520.96     65.00 o 
  -2   0   1       22.63       20.63      0.53 o 
   2   0   1       49.71       50.44      0.67 o 
   3   0   1     6723.27     8461.15     83.63 o 
   4   0   1      892.42      907.62      8.11 o 
   5   0   1      209.87      201.92      2.42 o 
   6   0   1      465.86      506.67      5.39 o 
   7   0   1      196.52      207.58      2.76 o 
   8   0   1        3.97        7.62      0.67 o 
   9   0   1       72.50       81.16      1.84 o 
  10   0   1       14.58       13.91      1.73 o 
  11   0   1      195.47      192.36      4.55 o 
  12   0   1      269.85      282.36      5.80 o 
  13   0   1        2.14       -3.35      4.13 o 
  14   0   1       12.46       13.97      3.80 o 
  15   0   1       11.92        5.00      5.08 o 
  16   0   1        6.27        9.48      6.61 o 
  17   0   1        3.95        2.96      8.48 o 
 -17   1   1        3.55        8.10      6.98 o 
 -16   1   1       30.42       35.30      4.85 o 
 -15   1   1       51.06       49.84      4.11 o 
 -14   1   1        0.03        0.15      2.83 o 
 -13   1   1      100.96       94.14      2.83 o 
 -12   1   1       67.56       66.55      1.96 o 
 -11   1   1      187.39      190.55      2.89 o 
 -10   1   1      190.67      173.91      2.44 o 
  -9   1   1      817.63      802.45      7.21 o 
  -8   1   1      405.51      414.58      4.05 o 
  -7   1   1      806.79      864.76      9.34 o 
  -6   1   1      684.88      658.34      5.21 o 
  -5   1   1     1099.62     1172.05      8.22 o 
  -4   1   1     2656.67     2922.25     19.20 o 
  -3   1   1     5934.31     7161.89     45.91 o 
  -2   1   1     4509.62     5178.07     33.16 o 
  -1   1   1      945.83      885.17     19.44 o 
   1   1   1      301.53      284.82      2.55 o 
   3   1   1     5168.86     6146.61     39.72 o 
   4   1   1     1072.58     1101.04      6.92 o 
   5   1   1      537.42      535.74      3.63 o 
   6   1   1      395.85      438.93      3.14 o 
   7   1   1      266.10      286.83      2.29 o 
   8   1   1      124.28      121.13      1.43 o 
   9   1   1      277.13      296.17      3.54 o 
  10   1   1      216.94      219.21      2.96 o 
  11   1   1       65.83       66.13      2.01 o 
  12   1   1       12.78       16.38      2.00 o 
  13   1   1        1.11       -0.87      2.20 o 
  14   1   1        0.35       -0.56      3.62 o 
  15   1   1       35.58       37.43      4.25 o 
  16   1   1       13.20        9.86      4.56 o 
  17   1   1       24.67       17.07      4.46 o 
 -16   2   1       47.23       48.68      8.71 o 
 -15   2   1        8.53       11.90      3.88 o 
 -14   2   1       32.57       29.23      2.64 o 
 -13   2   1       47.80       48.43      2.50 o 
 -12   2   1       26.51       26.61      2.06 o 
 -11   2   1       47.96       43.77      1.53 o 
 -10   2   1      235.70      240.38      2.76 o 
  -9   2   1       16.26       21.02      1.77 o 
  -8   2   1      269.53      263.69      2.67 o 
  -7   2   1      154.74      157.91      1.68 o 
  -6   2   1     1767.58     1881.40     13.04 o 
  -5   2   1      768.27      781.26      5.35 o 
  -4   2   1      390.39      391.92      2.82 o 
  -3   2   1     1949.65     2001.51     12.60 o 
  -1   2   1     1932.42     2013.64     12.07 o 
   0   2   1      637.24      625.85      3.86 o 
   1   2   1    15482.91    24591.00    543.12 o 
   2   2   1     4438.22     4801.26     28.17 o 
   3   2   1      189.18      173.02      1.26 o 
   4   2   1      605.94      613.95      4.14 o 
   5   2   1     2976.81     3380.35     20.56 o 
   6   2   1      806.88      817.71      5.51 o 
   7   2   1       61.48       52.48      0.86 o 
   8   2   1       27.64       28.74      0.79 o 
   9   2   1      172.98      151.16      1.81 o 
  10   2   1      395.54      422.95      6.75 o 
  11   2   1        2.51        4.00      2.76 o 
  12   2   1       53.00       50.59      2.33 o 
  13   2   1      206.82      183.91      4.03 o 
  14   2   1       44.77       47.26      9.05 o 
  15   2   1       13.15        5.68      3.64 o 
  16   2   1       11.65        8.24      4.88 o 
 -16   3   1       64.40       69.42      5.06 o 
 -15   3   1       33.57       28.46      4.37 o 
 -14   3   1       27.73       29.68      3.29 o 
 -13   3   1       66.22       60.92      2.63 o 
 -12   3   1      486.82      493.54      6.11 o 
 -11   3   1       43.39       42.28      1.59 o 
 -10   3   1      636.73      647.08      5.89 o 
  -9   3   1      185.77      177.29      2.14 o 
  -8   3   1       37.07       39.70      0.95 o 
  -7   3   1      337.21      357.90      2.98 o 
  -6   3   1       73.61       82.18      1.95 o 
  -5   3   1      575.68      602.73      4.18 o 
  -4   3   1      423.82      488.43      3.36 o 
  -3   3   1      806.18      805.24      5.13 o 
  -2   3   1     1695.05     1714.49     10.50 o 
  -1   3   1    11460.36    15194.03    160.24 o 
   0   3   1     9563.61    12467.54    100.84 o 
   1   3   1      774.96      763.72     12.07 o 
   2   3   1     1222.16     1163.84      7.36 o 
   3   3   1      804.60      755.04      4.80 o 
   4   3   1      929.62     1014.82      7.62 o 
   5   3   1     2017.28     2210.34     14.32 o 
   6   3   1      413.71      431.58      3.31 o 
   7   3   1      377.81      407.12      3.20 o 
   8   3   1     1010.61     1069.52      8.46 o 
   9   3   1       18.43       13.24      1.76 o 
  10   3   1       97.36      100.51      1.53 o 
  11   3   1       39.01       36.57      2.43 o 
  12   3   1       37.66       39.76      2.32 o 
  13   3   1       10.06        9.28      2.63 o 
  14   3   1       12.71       11.10      3.21 o 
  15   3   1       23.31       27.24      3.70 o 
  16   3   1       61.96       69.75      5.83 o 
 -16   4   1      115.46      123.13      6.18 o 
 -15   4   1       52.25       50.71      4.66 o 
 -14   4   1       10.69       17.17      3.91 o 
 -13   4   1       55.45       54.91      2.70 o 
 -12   4   1       46.28       45.60      2.28 o 
 -11   4   1        8.80        9.08      1.85 o 
 -10   4   1      128.88      124.44      2.22 o 
  -9   4   1      212.93      229.28      2.87 o 
  -8   4   1      367.53      359.04      3.60 o 
  -7   4   1      813.29      879.20      7.34 o 
  -6   4   1      379.12      387.90      3.20 o 
  -5   4   1       79.90       83.49      1.12 o 
  -4   4   1      119.97      114.05      1.11 o 
  -3   4   1      268.45      249.99      1.92 o 
  -2   4   1      169.10      165.13      1.32 o 
  -1   4   1      558.42      528.27      4.13 o 
   0   4   1      334.50      313.82      2.21 o 
   1   4   1      757.46      787.41      9.39 o 
   2   4   1      266.17      234.82      1.76 o 
   3   4   1      680.48      735.61      4.80 o 
   4   4   1      401.95      430.84      2.98 o 
   5   4   1      104.86       95.98      1.11 o 
   6   4   1       75.36       76.10      1.12 o 
   7   4   1       22.57       23.13      0.91 o 
   8   4   1      114.72      125.05      1.71 o 
   9   4   1       70.95       73.85      1.52 o 
  10   4   1      101.38       98.73      2.01 o 
  11   4   1       48.97       47.46      2.03 o 
  12   4   1       56.29       58.60      2.72 o 
  13   4   1       38.21       35.49      3.14 o 
  14   4   1       43.58       50.89      4.52 o 
  15   4   1       23.42       22.42      4.47 o 
  16   4   1       45.43       39.84      5.68 o 
 -16   5   1        6.08        4.35      6.81 o 
 -15   5   1       16.35       26.38      4.83 o 
 -14   5   1      115.49      114.97      4.97 o 
 -13   5   1       88.67       83.68      3.70 o 
 -12   5   1        5.15        5.16      2.48 o 
 -11   5   1      137.94      133.61      3.22 o 
 -10   5   1      453.01      471.03      6.03 o 
  -9   5   1      190.33      180.43      2.47 o 
  -8   5   1      495.70      485.51      4.67 o 
  -7   5   1      835.88      853.40      6.73 o 
  -6   5   1      118.16      122.53      1.61 o 
  -5   5   1      456.37      501.90      3.65 o 
  -4   5   1      161.38      158.92      1.53 o 
  -3   5   1       60.42       74.50      0.98 o 
  -2   5   1      297.52      282.66      2.76 o 
  -1   5   1     1422.14     1531.88     21.63 o 
   0   5   1     2199.11     2427.45     22.36 o 
   1   5   1      968.57      992.17      9.84 o 
   2   5   1     1053.63     1169.08     14.37 o 
   3   5   1       19.00       19.06      0.57 o 
   4   5   1      411.33      450.93      3.21 o 
   5   5   1      455.62      516.94      3.87 o 
   6   5   1      143.72      135.28      1.64 o 
   7   5   1      434.62      444.38      5.25 o 
   8   5   1       64.04       66.44      1.62 o 
   9   5   1      194.99      200.11      2.61 o 
  10   5   1       19.60       21.82      1.69 o 
  11   5   1       37.90       34.22      2.14 o 
  12   5   1       27.59       25.24      4.49 o 
  13   5   1      151.83      156.10      4.49 o 
  14   5   1       45.54       47.13      7.63 o 
  15   5   1       15.41       12.25      4.77 o 
 -15   6   1        0.59       -4.34      4.92 o 
 -14   6   1       39.83       32.85      4.39 o 
 -13   6   1        0.42        3.22      3.52 o 
 -12   6   1       81.16       85.73      3.25 o 
 -11   6   1        3.28        6.87      2.26 o 
 -10   6   1      160.01      147.87      3.12 o 
  -9   6   1       35.73       36.64      2.08 o 
  -8   6   1      245.67      242.86      3.56 o 
  -7   6   1        8.13        8.65      2.27 o 
  -6   6   1      100.51      102.52      3.33 o 
  -5   6   1       65.96       73.37      1.23 o 
  -4   6   1      493.82      475.32      3.79 o 
  -3   6   1      590.21      648.83      4.72 o 
  -2   6   1      352.30      383.35      3.00 o 
  -1   6   1      526.88      544.25      9.21 o 
   0   6   1      282.64      293.70      3.83 o 
   1   6   1     1631.43     1815.25     11.99 o 
   2   6   1      203.82      239.10      2.31 o 
   3   6   1      167.19      164.38      2.40 o 
   4   6   1        1.96        2.48      0.66 o 
   5   6   1      260.28      252.62      2.28 o 
   6   6   1       11.24       10.46      1.31 o 
   7   6   1      146.39      141.97      2.44 o 
   8   6   1       90.50       84.59      1.81 o 
   9   6   1      439.93      441.53      5.15 o 
  10   6   1       53.94       53.19      4.15 o 
  11   6   1      547.84      592.57      7.55 o 
  12   6   1       36.08       34.89      3.32 o 
  13   6   1       71.22       86.49      6.56 o 
  14   6   1       12.43       12.51      3.95 o 
  15   6   1        4.00       -3.32      4.99 o 
 -14   7   1        3.57        2.09      4.26 o 
 -13   7   1       76.17       78.65      4.53 o 
 -12   7   1       12.27       13.21      3.00 o 
 -11   7   1       31.35       28.48      2.62 o 
 -10   7   1       28.37       31.78      2.44 o 
  -9   7   1      194.27      188.94      3.62 o 
  -8   7   1      114.27      116.02      6.99 o 
  -7   7   1      273.00      272.55      4.37 o 
  -6   7   1      492.99      491.08      4.51 o 
  -5   7   1       21.08       19.91      0.92 o 
  -4   7   1      136.74      151.60      1.78 o 
  -3   7   1       95.25       99.00      1.80 o 
  -2   7   1      337.86      362.93      3.50 o 
  -1   7   1      287.22      305.67      3.08 o 
   0   7   1        3.99        4.62      0.97 o 
   1   7   1      664.97      703.75      6.65 o 
   2   7   1      171.67      173.25      1.90 o 
   3   7   1       69.34       71.34      1.30 o 
   4   7   1       34.02       32.31      2.56 o 
   5   7   1        0.05        1.34      0.75 o 
   6   7   1      274.79      277.33      3.22 o 
   7   7   1      108.47      104.83      2.07 o 
   8   7   1      251.36      253.36      3.68 o 
   9   7   1       26.77       26.34      2.10 o 
  10   7   1      175.80      178.11      3.89 o 
  11   7   1      156.00      151.14      3.87 o 
  12   7   1       16.76       14.65      3.37 o 
  13   7   1       55.37       54.61      4.26 o 
  14   7   1        4.05        5.16      4.02 o 
 -14   8   1       10.86        9.73      4.95 o 
 -13   8   1       44.21       53.17      7.31 o 
 -12   8   1        5.43        5.70      4.46 o 
 -11   8   1       32.42       33.88      3.47 o 
 -10   8   1       64.78       61.69      3.06 o 
  -9   8   1       47.49       46.45      2.65 o 
  -8   8   1      109.65      109.46      3.15 o 
  -7   8   1       56.90       51.68      2.75 o 
  -6   8   1      891.67      939.67      8.93 o 
  -5   8   1      169.12      176.78      2.42 o 
  -4   8   1       54.51       54.90      1.61 o 
  -3   8   1      234.84      235.32      2.70 o 
  -2   8   1      125.98      120.85      2.31 o 
  -1   8   1        5.67        3.97      1.13 o 
   0   8   1       78.86       71.76      1.80 o 
   1   8   1      144.10      143.04      3.24 o 
   2   8   1      203.52      213.95      2.30 o 
   3   8   1       17.54       15.43      1.38 o 
   4   8   1      425.90      417.83      4.65 o 
   5   8   1      163.00      169.97      2.39 o 
   6   8   1      142.53      150.28      2.33 o 
   7   8   1      189.25      177.65      3.23 o 
   8   8   1      154.47      161.63      3.23 o 
   9   8   1       66.86       61.99      2.82 o 
  10   8   1       50.96       52.51      3.04 o 
  11   8   1        4.50        6.71      3.20 o 
  12   8   1       10.97       11.49      3.90 o 
  13   8   1       20.39       24.84      4.56 o 
  14   8   1       17.26       20.72      4.99 o 
 -13   9   1       27.16       27.37      4.94 o 
 -12   9   1        9.75       15.14      3.86 o 
 -11   9   1       43.92       42.07      3.81 o 
 -10   9   1       31.92       33.38      4.13 o 
  -9   9   1       48.65       47.88      4.44 o 
  -8   9   1        4.68        6.22      2.16 o 
  -7   9   1       40.72       44.49      2.44 o 
  -6   9   1      362.36      380.74      5.13 o 
  -5   9   1       97.05       92.82      2.40 o 
  -4   9   1       44.82       42.16      1.99 o 
  -3   9   1      110.31      116.40      4.61 o 
  -2   9   1       37.00       35.24      1.21 o 
  -1   9   1       67.39       69.44      1.93 o 
   0   9   1      103.26       93.42      2.53 o 
   1   9   1       83.46       81.57      1.98 o 
   2   9   1      195.04      185.67      2.38 o 
   3   9   1      386.85      368.16      4.47 o 
   4   9   1      173.49      187.15      3.07 o 
   5   9   1       56.70       54.64      2.29 o 
   6   9   1      226.54      226.26      3.89 o 
   7   9   1       88.72       94.09      3.52 o 
   8   9   1       95.35       94.60      3.07 o 
   9   9   1       32.13       33.69      3.03 o 
  10   9   1       71.84       74.25      7.44 o 
  11   9   1      153.88      159.56      4.99 o 
  12   9   1       10.72        5.58      3.94 o 
  13   9   1       10.60        3.66      4.78 o 
 -12  10   1       24.90       18.33      5.04 o 
 -11  10   1       89.07       95.72      5.37 o 
 -10  10   1       89.58      100.56      5.34 o 
  -9  10   1       12.71       13.18      3.80 o 
  -8  10   1      193.90      197.48      8.68 o 
  -7  10   1        9.42       11.37      2.69 o 
  -6  10   1       21.59       19.29      2.66 o 
  -5  10   1      193.72      208.31      5.88 o 
  -4  10   1       88.37       82.73      2.37 o 
  -3  10   1      168.98      170.93      3.04 o 
  -2  10   1       15.21       14.09      1.73 o 
  -1  10   1       15.89       13.26      1.62 o 
   0  10   1      232.52      229.78      3.42 o 
   1  10   1       42.70       39.63      1.97 o 
   2  10   1      362.33      350.30      5.79 o 
   3  10   1      276.67      299.78      4.05 o 
   4  10   1       72.47       75.19      2.24 o 
   5  10   1       12.78       11.75      2.01 o 
   6  10   1      317.51      313.79     11.45 o 
   7  10   1       74.47       76.61      5.75 o 
   8  10   1       11.65        8.65      3.07 o 
   9  10   1      101.26      100.69      4.71 o 
  10  10   1       51.08       55.45      4.30 o 
  11  10   1        7.10       15.75      5.91 o 
  12  10   1        4.64       -0.19      5.41 o 
 -10  11   1       42.17       39.46      5.32 o 
  -9  11   1       51.75       53.95      4.86 o 
  -8  11   1       42.03       47.92      5.50 o 
  -7  11   1       64.72       66.30      3.57 o 
  -6  11   1       43.28       43.87      2.62 o 
  -5  11   1        2.48        2.50      2.25 o 
  -4  11   1       35.71       36.10      2.78 o 
  -3  11   1       49.93       47.22      4.38 o 
  -2  11   1       39.41       38.09      2.49 o 
  -1  11   1      203.53      196.01      3.54 o 
   0  11   1       24.92       24.46      2.08 o 
   1  11   1       87.25       92.42      2.85 o 
   2  11   1       79.75       76.53      2.74 o 
   3  11   1       49.81       47.13      2.58 o 
   4  11   1      156.92      166.65      3.77 o 
   5  11   1       29.32       28.96      2.27 o 
   6  11   1       63.18       62.77      2.88 o 
   7  11   1       43.06       42.83      4.98 o 
   8  11   1       32.80       31.66      4.14 o 
   9  11   1       18.50       21.45      4.21 o 
  10  11   1       45.33       45.22      5.14 o 
  -9  12   1        8.15       14.07      6.91 o 
  -8  12   1       12.92        6.06      4.81 o 
  -7  12   1       10.12       12.83      3.91 o 
  -6  12   1       53.89       49.04      4.14 o 
  -5  12   1        2.03        2.78      3.52 o 
  -4  12   1       31.83       36.45      6.65 o 
  -3  12   1        3.46        4.90      2.62 o 
  -2  12   1       74.65       80.21      4.85 o 
  -1  12   1        5.34        4.80      3.10 o 
   0  12   1       58.80       63.86      3.04 o 
   1  12   1       19.90       18.43      2.58 o 
   2  12   1       97.33       94.88      3.37 o 
   3  12   1       72.57       74.13      3.40 o 
   4  12   1       24.78       21.25      2.96 o 
   5  12   1        0.61       -2.03      2.72 o 
   6  12   1        4.69        5.29      3.56 o 
   7  12   1        6.37        5.64      4.38 o 
   8  12   1        0.87        0.39      4.05 o 
   9  12   1       21.29       12.86      5.10 o 
  -6  13   1        8.12       11.01      4.64 o 
  -5  13   1        6.35        7.57      6.77 o 
  -4  13   1       29.74       25.89      3.56 o 
  -3  13   1       40.15       35.11      3.48 o 
  -2  13   1       37.49       38.90      3.75 o 
  -1  13   1       33.33       36.58      3.19 o 
   0  13   1        6.33       11.66      2.95 o 
   1  13   1       23.84       28.41      5.53 o 
   2  13   1       16.44       14.08      3.56 o 
   3  13   1       14.45       19.00      6.81 o 
   4  13   1       20.21       27.28      3.81 o 
   5  13   1       35.41       32.35      4.26 o 
   6  13   1        6.28        7.84      4.49 o 
  -2  14   1       20.18       24.22      4.65 o 
  -1  14   1       20.02       22.65      4.73 o 
   0  14   1       26.23       20.62      4.08 o 
   1  14   1       13.62       16.23      4.45 o 
   2  14   1        3.45       -0.83      4.44 o 
 -17   0   2       24.19       17.65      9.08 o 
 -16   0   2        6.17        7.39      8.17 o 
 -15   0   2      148.04      162.72      8.07 o 
 -14   0   2       68.65       67.13      5.30 o 
 -13   0   2      223.65      218.12      4.96 o 
 -12   0   2      219.60      219.38      4.78 o 
 -11   0   2        5.98        3.41      2.03 o 
 -10   0   2       63.61       65.23      2.57 o 
  -9   0   2      411.05      406.44      6.28 o 
  -8   0   2     2447.12     2518.59     31.66 o 
  -7   0   2      558.36      568.40      6.88 o 
  -6   0   2      534.13      518.57      5.80 o 
  -5   0   2     2221.63     2388.86     24.57 o 
  -4   0   2      175.56      181.93      2.40 o 
  -3   0   2     2794.32     2920.00     28.23 o 
  -2   0   2       42.76       45.65      0.78 o 
  -1   0   2        4.48        4.99      0.34 o 
   0   0   2     3176.50     3539.54     46.56 o 
   2   0   2        7.84        8.22      0.44 o 
   3   0   2     3676.79     4146.30     38.13 o 
   4   0   2     5301.88     6117.32     55.77 o 
   5   0   2      196.58      198.93      2.41 o 
   6   0   2        0.53        1.06      0.80 o 
   7   0   2        3.16        0.84      1.04 o 
   8   0   2       13.61       12.57      1.42 o 
   9   0   2      133.53      130.26      3.00 o 
  10   0   2        5.26        4.57      0.95 o 
  11   0   2       41.18       40.49      2.34 o 
  12   0   2       33.28       36.82      3.37 o 
  13   0   2       23.23       20.22      3.52 o 
  14   0   2       87.30       93.05      4.37 o 
  15   0   2       39.47       36.68      6.11 o 
  16   0   2      300.31      320.14     11.24 o 
 -17   1   2       16.51       20.92      5.53 o 
 -16   1   2       13.32       11.87      4.81 o 
 -15   1   2      165.62      176.68      5.46 o 
 -14   1   2       75.39       63.14      3.31 o 
 -13   1   2       54.16       50.71      2.22 o 
 -12   1   2       44.55       45.85      1.82 o 
 -11   1   2      517.20      499.37      5.31 o 
 -10   1   2       66.51       55.00      1.59 o 
  -9   1   2      363.68      375.04      4.08 o 
  -8   1   2       45.89       44.86      1.21 o 
  -7   1   2     1248.14     1289.59      9.31 o 
  -6   1   2     1649.99     1761.56     11.96 o 
  -5   1   2      164.60      170.92      1.57 o 
  -4   1   2     1092.51     1106.31      7.94 o 
  -3   1   2     2368.03     2503.52     17.61 o 
  -2   1   2     6709.02     8292.39     58.07 o 
  -1   1   2      901.16      889.56      6.27 o 
   0   1   2      152.63      142.49      3.15 o 
   1   1   2      799.63      742.14      5.03 o 
   2   1   2     1572.29     1518.45     10.28 o 
   3   1   2     1997.11     2060.60     13.56 o 
   4   1   2     2733.57     2932.72     19.35 o 
   5   1   2      649.78      697.58      5.16 o 
   6   1   2       21.56       20.86      1.61 o 
   7   1   2       26.97       21.98      1.00 o 
   8   1   2      647.34      673.02      6.16 o 
   9   1   2       66.30       62.37      1.55 o 
  10   1   2      175.22      175.17      2.45 o 
  11   1   2        6.51        8.14      2.33 o 
  12   1   2       24.68       25.22      3.34 o 
  13   1   2       90.34       88.04      3.42 o 
  14   1   2       35.48       34.60      3.58 o 
  15   1   2       21.98       24.90      3.86 o 
  16   1   2       17.54       16.42      4.41 o 
 -16   2   2       49.56       54.62      5.54 o 
 -15   2   2       30.40       17.99      3.59 o 
 -14   2   2       68.37       76.05      3.05 o 
 -13   2   2       67.45       56.06      2.59 o 
 -12   2   2       32.37       33.58      1.76 o 
 -11   2   2      329.61      343.80      4.04 o 
 -10   2   2     1337.93     1364.03     12.21 o 
  -9   2   2      555.99      511.41      5.43 o 
  -8   2   2      122.50      121.27      1.79 o 
  -7   2   2     1357.62     1454.66     10.82 o 
  -6   2   2      148.98      159.30      1.65 o 
  -5   2   2     1218.86     1275.62      8.87 o 
  -4   2   2      330.01      335.17      3.99 o 
  -3   2   2     2450.05     2517.86     18.96 o 
  -2   2   2     4834.36     5578.85     37.52 o 
  -1   2   2       14.58       12.90      0.71 o 
   0   2   2      534.17      494.71      3.42 o 
   1   2   2     4217.07     4785.68     44.45 o 
   2   2   2     8658.27    10601.80    137.06 o 
   3   2   2     1389.00     1363.66      8.50 o 
   4   2   2      518.23      527.60      3.50 o 
   5   2   2     1429.38     1524.66      9.49 o 
   6   2   2      226.66      233.58      1.96 o 
   7   2   2      475.17      510.44      3.91 o 
   8   2   2       86.68       85.68      1.32 o 
   9   2   2       19.01       23.80      1.34 o 
  10   2   2       29.32       30.99      1.39 o 
  11   2   2       34.72       34.69      1.64 o 
  12   2   2       44.04       41.39      2.26 o 
  13   2   2       85.91       83.74      3.13 o 
  14   2   2       34.68       36.83      3.80 o 
  15   2   2       15.90       20.04      4.00 o 
  16   2   2       13.54       14.06      4.19 o 
 -16   3   2      174.51      184.77      6.25 o 
 -15   3   2       33.73       31.80      4.05 o 
 -14   3   2       95.23       84.35      3.48 o 
 -13   3   2      110.96      106.53      3.41 o 
 -12   3   2        1.49        1.08      1.71 o 
 -11   3   2      120.85      116.65      2.49 o 
 -10   3   2      126.30      124.23      1.97 o 
  -9   3   2      243.49      242.52      2.66 o 
  -8   3   2       97.88       95.58      1.49 o 
  -7   3   2        0.84        1.20      0.69 o 
  -6   3   2      330.97      349.35      2.96 o 
  -5   3   2      460.19      503.29      3.75 o 
  -4   3   2     3780.93     4129.59     26.52 o 
  -3   3   2     1491.92     1489.00     10.10 o 
  -2   3   2      463.16      432.74      2.95 o 
  -1   3   2    15720.83      236.09      7.48 o 
   0   3   2     2526.84     2492.09     14.77 o 
   1   3   2     1975.33     2026.51     17.99 o 
   2   3   2       57.15       58.28      0.91 o 
   3   3   2       57.82       47.53      0.61 o 
   4   3   2     1262.82     1375.78      8.71 o 
   5   3   2      757.35      807.82      5.96 o 
   6   3   2       46.64       54.67      1.76 o 
   7   3   2      239.97      280.37      2.50 o 
   8   3   2      122.08      117.46      1.49 o 
   9   3   2       31.79       33.18      1.02 o 
  10   3   2       15.79       13.98      1.12 o 
  11   3   2      330.73      321.91      4.51 o 
  12   3   2       31.72       33.84      2.47 o 
  13   3   2       96.76      107.87      3.40 o 
  14   3   2       14.52       11.55      3.90 o 
  15   3   2       74.41       78.30      4.69 o 
  16   3   2       29.71       31.85      8.46 o 
 -16   4   2       32.70       40.00      5.19 o 
 -15   4   2       33.27       29.40      3.81 o 
 -14   4   2       41.06       43.18      3.03 o 
 -13   4   2      156.29      159.78      4.06 o 
 -12   4   2      217.76      215.77      3.70 o 
 -11   4   2       76.29       75.21      2.45 o 
 -10   4   2        1.31        0.58      1.44 o 
  -9   4   2      796.19      803.83      7.30 o 
  -8   4   2      407.89      460.49      4.30 o 
  -7   4   2       57.40       51.08      5.01 o 
  -6   4   2      118.06      116.10      1.48 o 
  -5   4   2      666.39      707.01      4.99 o 
  -4   4   2      263.78      229.69      2.08 o 
  -3   4   2     1151.34     1194.64      7.60 o 
  -2   4   2      507.96      475.59      3.28 o 
  -1   4   2      294.21      293.79      2.08 o 
   0   4   2      278.28      273.68      2.00 o 
   1   4   2      656.08      635.95      4.15 o 
   2   4   2      318.17      347.09      2.37 o 
   3   4   2      247.26      279.51      1.99 o 
   4   4   2      119.82      123.76      1.14 o 
   5   4   2       30.87       32.46      0.80 o 
   6   4   2       32.66       32.17      1.47 o 
   7   4   2      263.42      275.19      2.71 o 
   8   4   2      142.61      144.12      2.20 o 
   9   4   2        6.15        4.06      1.14 o 
  10   4   2      108.80       98.84      1.96 o 
  11   4   2      188.89      177.93      2.97 o 
  12   4   2       66.02       70.28      2.84 o 
  13   4   2       35.29       35.53      2.96 o 
  14   4   2       66.11       62.45      6.95 o 
  15   4   2        7.34        4.32      3.94 o 
  16   4   2       55.69       53.16      5.50 o 
 -15   5   2        6.12        2.34      4.75 o 
 -14   5   2       28.40       33.21      5.70 o 
 -13   5   2       66.46       67.51      3.71 o 
 -12   5   2       72.38       69.58      2.91 o 
 -11   5   2      229.02      246.71      4.23 o 
 -10   5   2       99.49      108.28      2.79 o 
  -9   5   2      142.74      136.18      2.40 o 
  -8   5   2       32.77       28.19      2.75 o 
  -7   5   2      224.45      222.65      2.70 o 
  -6   5   2      619.67      672.15      5.26 o 
  -5   5   2       40.34       40.49      0.89 o 
  -4   5   2      677.09      696.70      4.62 o 
  -3   5   2     1508.30     1619.06     10.65 o 
  -2   5   2     1048.02     1062.43      7.02 o 
  -1   5   2      144.33      150.21      1.34 o 
   0   5   2     1322.79     1397.69      9.07 o 
   1   5   2      462.75      456.15      3.22 o 
   2   5   2     3502.82     4010.51     23.71 o 
   3   5   2      890.65      920.52     14.47 o 
   4   5   2      249.13      290.73      2.28 o 
   5   5   2      171.38      187.24      2.10 o 
   6   5   2      596.72      598.64      4.99 o 
   7   5   2       78.07       76.67      1.58 o 
   8   5   2      264.70      275.07      3.19 o 
   9   5   2       17.56       18.31      1.42 o 
  10   5   2      528.72      544.72      6.35 o 
  11   5   2      131.33      120.40      3.00 o 
  12   5   2        1.66       -2.54      2.72 o 
  13   5   2      111.58      121.19      4.10 o 
  14   5   2       67.59       65.65      4.23 o 
  15   5   2       21.89       22.41      4.76 o 
 -15   6   2        0.94       -0.29      3.89 o 
 -14   6   2       25.63       26.42      3.83 o 
 -13   6   2       18.07       21.92      3.56 o 
 -12   6   2       36.14       34.27      3.93 o 
 -11   6   2       81.25       81.66      2.92 o 
 -10   6   2      234.75      227.19      4.00 o 
  -9   6   2      395.06      388.23      5.07 o 
  -8   6   2      210.36      203.45      6.00 o 
  -7   6   2      499.55      506.78      4.93 o 
  -6   6   2       68.62       59.93      1.32 o 
  -5   6   2       66.44       66.83      1.29 o 
  -4   6   2       80.27       82.58      1.24 o 
  -3   6   2      284.15      267.56      2.46 o 
  -2   6   2      801.99      829.64      5.87 o 
  -1   6   2     1057.19     1099.52      7.43 o 
   0   6   2      155.62      145.48      3.11 o 
   1   6   2      393.67      436.00      3.22 o 
   2   6   2      385.60      412.31      3.11 o 
   3   6   2       50.82       56.55      0.96 o 
   4   6   2       79.06       83.54      1.53 o 
   5   6   2      111.75      120.46      1.47 o 
   6   6   2       63.68       63.45      1.36 o 
   7   6   2       94.03       92.45      1.75 o 
   8   6   2      346.29      347.63      4.14 o 
   9   6   2       27.25       25.34      1.82 o 
  10   6   2      203.24      206.74      3.76 o 
  11   6   2      465.39      490.51      6.49 o 
  12   6   2        4.25        4.03      3.02 o 
  13   6   2       34.46       33.26      3.93 o 
  14   6   2       23.48       22.82      4.33 o 
  15   6   2       12.31        8.68      5.30 o 
 -14   7   2       22.51       28.77      4.24 o 
 -13   7   2        9.95       10.29      3.74 o 
 -12   7   2        1.34        1.22      3.51 o 
 -11   7   2       37.68       35.15      2.82 o 
 -10   7   2       17.56       18.29      2.38 o 
  -9   7   2      126.85      132.03      5.12 o 
  -8   7   2      213.76      206.99      6.04 o 
  -7   7   2       28.93       30.89      2.22 o 
  -6   7   2       12.63       12.48      1.04 o 
  -5   7   2       54.87       59.25      1.51 o 
  -4   7   2      197.76      210.30      2.53 o 
  -3   7   2       80.76       85.28      1.25 o 
  -2   7   2      123.16      124.89      1.87 o 
  -1   7   2      259.92      264.98      3.87 o 
   0   7   2        7.30        7.75      0.62 o 
   1   7   2       67.94       73.75      1.35 o 
   2   7   2      188.86      170.48      1.57 o 
   3   7   2      199.79      209.76      2.17 o 
   4   7   2       33.40       33.96      0.97 o 
   5   7   2       85.09       89.14      1.40 o 
   6   7   2      196.03      191.23      2.47 o 
   7   7   2      119.00      112.17      2.11 o 
   8   7   2       58.94       56.18      2.04 o 
   9   7   2       20.92       18.40      1.96 o 
  10   7   2       69.23       72.96      3.54 o 
  11   7   2       23.33       23.22      2.95 o 
  12   7   2       29.22       32.61      6.36 o 
  13   7   2       38.62       32.38      3.87 o 
  14   7   2        5.59        8.90      4.16 o 
 -14   8   2       20.92       23.46      8.30 o 
 -13   8   2       36.72       42.16      4.46 o 
 -12   8   2        7.76        6.18      3.19 o 
 -11   8   2       10.57        8.83      2.77 o 
 -10   8   2      119.30      124.87      3.62 o 
  -9   8   2        4.26        4.50      2.08 o 
  -8   8   2      133.36      140.08      2.98 o 
  -7   8   2       36.75       35.08      2.03 o 
  -6   8   2     1207.12     1246.65     11.30 o 
  -5   8   2      394.42      409.86      4.00 o 
  -4   8   2       61.42       55.24      1.06 o 
  -3   8   2       14.17       13.56      1.10 o 
  -2   8   2      105.63      112.98      1.95 o 
  -1   8   2       17.52       14.89      1.21 o 
   0   8   2      167.71      171.15      2.69 o 
   1   8   2      312.90      309.61      3.05 o 
   2   8   2      148.25      144.25      1.99 o 
   3   8   2      153.64      147.29      2.10 o 
   4   8   2      212.22      216.36      2.32 o 
   5   8   2       19.29       15.97      0.98 o 
   6   8   2       52.60       53.37      2.15 o 
   7   8   2       55.80       62.37      2.31 o 
   8   8   2        3.23        2.41      1.96 o 
   9   8   2      370.28      382.63      5.95 o 
  10   8   2       10.33       12.11      2.67 o 
  11   8   2       23.71       20.48      3.19 o 
  12   8   2        8.13        9.85      4.09 o 
  13   8   2        7.09       -0.08      4.41 o 
 -13   9   2       12.89       12.29      4.46 o 
 -12   9   2       10.91        5.20      4.16 o 
 -11   9   2        9.79       11.99      3.98 o 
 -10   9   2       14.95       16.17      3.03 o 
  -9   9   2       49.45       47.54      5.24 o 
  -8   9   2       52.44       49.00      2.74 o 
  -7   9   2       59.47       57.19      2.85 o 
  -6   9   2      118.33      118.49      2.75 o 
  -5   9   2      134.30      136.87      2.84 o 
  -4   9   2       53.62       51.20      4.06 o 
  -3   9   2      358.94      367.83      4.86 o 
  -2   9   2      276.88      273.96      3.29 o 
  -1   9   2      315.18      318.01      4.33 o 
   0   9   2      201.39      188.50      3.02 o 
   1   9   2      101.33      104.57      2.18 o 
   2   9   2        4.68        3.97      0.91 o 
   3   9   2       32.96       30.97      1.58 o 
   4   9   2      240.71      241.99      3.57 o 
   5   9   2        7.04        7.54      0.94 o 
   6   9   2      173.07      165.48      3.17 o 
   7   9   2       48.10       46.47      2.31 o 
   8   9   2       82.35       86.69      3.16 o 
   9   9   2      124.29      130.25      3.94 o 
  10   9   2       55.59       54.74      3.46 o 
  11   9   2       25.94       24.49      3.67 o 
  12   9   2       29.56       22.92      4.26 o 
  13   9   2        1.85        2.62      4.83 o 
 -12  10   2       12.16       15.84      4.42 o 
 -11  10   2       25.50       26.66      4.46 o 
 -10  10   2       99.61      113.90      5.34 o 
  -9  10   2       20.81       22.35      4.90 o 
  -8  10   2      241.05      251.82      5.54 o 
  -7  10   2       32.97       34.03      3.24 o 
  -6  10   2        4.43        6.45      2.23 o 
  -5  10   2      162.58      160.67      5.78 o 
  -4  10   2       60.14       59.66      3.48 o 
  -3  10   2       50.64       50.70      2.06 o 
  -2  10   2       41.14       36.65      2.03 o 
  -1  10   2       77.06       69.13      2.27 o 
   0  10   2      231.79      229.28      3.52 o 
   1  10   2       29.67       27.24      1.93 o 
   2  10   2       42.04       39.78      3.72 o 
   3  10   2       71.25       72.89      2.17 o 
   4  10   2      100.22       96.97      2.51 o 
   5  10   2      172.43      161.50      3.21 o 
   6  10   2       23.00       23.04      2.34 o 
   7  10   2       59.12       62.30      3.13 o 
   8  10   2      195.91      207.68      5.18 o 
   9  10   2       34.55       29.72      3.68 o 
  10  10   2       29.94       24.12      4.70 o 
  11  10   2       27.20       29.17      5.87 o 
 -10  11   2       19.53       19.34      5.22 o 
  -9  11   2       20.90       29.10      6.71 o 
  -8  11   2       59.70       56.72      4.83 o 
  -7  11   2        6.08        5.43      2.73 o 
  -6  11   2       17.70       17.59      2.91 o 
  -5  11   2       32.07       33.44      2.62 o 
  -4  11   2       33.10       34.41      2.73 o 
  -3  11   2       30.63       27.85      5.63 o 
  -2  11   2       82.07       81.13      2.86 o 
  -1  11   2       69.35       61.55      2.50 o 
   0  11   2       22.98       17.59      2.02 o 
   1  11   2      145.60      153.73      3.23 o 
   2  11   2       55.09       50.54      2.41 o 
   3  11   2      205.62      195.02      4.26 o 
   4  11   2      233.59      236.93     15.39 o 
   5  11   2       12.29       12.14      2.40 o 
   6  11   2       23.09       23.49      3.31 o 
   7  11   2       38.83       35.26      3.09 o 
   8  11   2        1.09        0.32      3.09 o 
   9  11   2       67.96       74.80      4.18 o 
  10  11   2       67.93       77.43      4.89 o 
  -9  12   2       24.23       31.17      6.85 o 
  -8  12   2       25.09       23.46      4.54 o 
  -7  12   2       13.31       11.19      3.85 o 
  -6  12   2       14.57       12.84      3.81 o 
  -5  12   2        2.49        5.26      3.56 o 
  -4  12   2       83.58       83.87      3.78 o 
  -3  12   2        8.67        8.82      2.97 o 
  -2  12   2        4.83        1.96      3.75 o 
  -1  12   2       12.31       11.57      2.34 o 
   0  12   2       55.39       54.99      2.91 o 
   1  12   2      105.28      100.17      3.07 o 
   2  12   2       35.78       37.69      3.02 o 
   3  12   2       16.47       15.17      2.92 o 
   4  12   2       56.88       53.22      6.61 o 
   5  12   2       28.16       34.26      3.67 o 
   6  12   2        3.41        2.58      5.11 o 
   7  12   2       27.94       27.17      4.37 o 
   8  12   2       12.98        8.00      4.13 o 
  -6  13   2        1.93       -3.96      3.96 o 
  -5  13   2       30.48       27.41      4.47 o 
  -4  13   2       16.49       12.93      3.52 o 
  -3  13   2       33.47       31.60      6.97 o 
  -2  13   2       43.02       41.75      3.55 o 
  -1  13   2        9.85        8.33      2.79 o 
   0  13   2        6.93        5.52      2.86 o 
   1  13   2       88.69       89.10      6.15 o 
   2  13   2        9.69        6.46      3.84 o 
   3  13   2        0.61        4.03      3.58 o 
   4  13   2       58.30       71.12      8.84 o 
   5  13   2       19.49       20.32      4.65 o 
   6  13   2       20.65       19.46      5.06 o 
  -2  14   2       11.89       15.75      4.43 o 
  -1  14   2       13.38       12.64      4.12 o 
   0  14   2        3.87        5.31      4.90 o 
   1  14   2        3.28       -2.00      4.23 o 
   2  14   2       12.85       12.14      5.20 o 
 -17   0   3        0.32       -3.46     10.69 o 
 -16   0   3       14.34        9.51      7.98 o 
 -15   0   3       38.41       40.72      7.10 o 
 -14   0   3       15.57        8.78      4.01 o 
 -13   0   3        2.08       -0.80      2.68 o 
 -12   0   3      354.40      363.61      6.56 o 
 -11   0   3     2370.72     2570.48     38.52 o 
 -10   0   3      199.90      209.88      3.89 o 
  -9   0   3     1103.64     1167.97     15.78 o 
  -8   0   3      972.90     1030.93     13.68 o 
  -7   0   3     1485.54     1668.45     17.24 o 
  -6   0   3      134.87      140.97      2.19 o 
  -5   0   3        0.28       -0.86      0.86 o 
  -4   0   3     8734.52    10836.11    127.94 o 
  -3   0   3       65.93       63.34      1.11 o 
  -2   0   3       85.75       80.28      1.27 o 
  -1   0   3     1169.68     1180.27     12.53 o 
   1   0   3     1033.73     1024.53     10.00 o 
   2   0   3        0.97        0.69      0.41 o 
   3   0   3    11220.26    15020.59    208.83 o 
   4   0   3      271.04      255.97      3.07 o 
   5   0   3      994.58     1004.68      9.92 o 
   6   0   3      302.21      321.29      3.70 o 
   7   0   3      739.01      807.17      9.16 o 
   8   0   3      314.36      306.60      5.10 o 
   9   0   3       34.69       28.72      2.04 o 
  10   0   3      185.89      196.33      4.19 o 
  11   0   3      299.98      309.89      5.23 o 
  12   0   3      632.18      643.97     12.24 o 
  13   0   3       67.59       64.87      4.65 o 
  14   0   3       29.05       30.05      5.65 o 
  15   0   3       34.42       28.29      6.13 o 
  16   0   3      211.50      214.12      9.61 o 
 -16   1   3        8.75        8.22      4.60 o 
 -15   1   3       44.14       47.22      6.22 o 
 -14   1   3      238.94      226.85      4.84 o 
 -13   1   3       81.31       77.79      2.45 o 
 -12   1   3       88.94       90.04      2.40 o 
 -11   1   3      616.28      614.40     14.93 o 
 -10   1   3       16.20       16.65      1.48 o 
  -9   1   3       11.40       12.57      1.25 o 
  -8   1   3     1119.93     1213.87      9.84 o 
  -7   1   3      717.46      755.45      5.90 o 
  -6   1   3     2226.37     2526.30     22.24 o 
  -5   1   3      284.63      283.79      2.47 o 
  -4   1   3     1305.47     1295.89      9.08 o 
  -3   1   3      636.19      611.25      4.81 o 
  -2   1   3      313.37      302.80      2.51 o 
  -1   1   3     1331.69     1320.96      9.33 o 
   0   1   3      850.38      857.02      8.56 o 
   1   1   3      806.89      806.25      5.57 o 
   2   1   3     1642.60     1567.13     10.66 o 
   3   1   3     5334.17     6068.03     40.95 o 
   4   1   3     2431.58     2583.35     17.07 o 
   5   1   3      980.46     1037.51      7.23 o 
   6   1   3      703.53      743.55      5.72 o 
   7   1   3      126.09      132.56      1.96 o 
   8   1   3      355.44      363.00      4.06 o 
   9   1   3      163.66      159.58      2.35 o 
  10   1   3      222.98      227.30      3.33 o 
  11   1   3      521.20      511.37      6.21 o 
  12   1   3      230.57      222.48      4.11 o 
  13   1   3      122.22      142.03      3.52 o 
  14   1   3      207.83      216.36      5.05 o 
  15   1   3       13.71       13.21      4.21 o 
  16   1   3       31.12       27.43      4.94 o 
 -16   2   3       10.13        5.98      5.14 o 
 -15   2   3       18.36       13.96      3.59 o 
 -14   2   3      659.14      666.07      8.81 o 
 -13   2   3       33.45       37.97      2.19 o 
 -12   2   3       92.21       88.43      2.31 o 
 -11   2   3      588.62      602.68      6.90 o 
 -10   2   3      315.80      308.45      3.88 o 
  -9   2   3      176.67      169.67      2.32 o 
  -8   2   3       69.58       62.71      1.27 o 
  -7   2   3      388.15      393.31      4.43 o 
  -6   2   3      447.83      423.82      4.88 o 
  -5   2   3      373.45      419.07      4.91 o 
  -4   2   3       37.40       34.27      0.74 o 
  -3   2   3      496.13      464.98      3.94 o 
  -2   2   3       71.20       63.96      0.85 o 
  -1   2   3      589.86      536.18      4.10 o 
   0   2   3       63.56       61.58      0.61 o 
   1   2   3       79.60       61.40      0.66 o 
   2   2   3      481.69      410.53      2.88 o 
   3   2   3      549.43      537.86      7.59 o 
   4   2   3       17.40       18.83      0.61 o 
   5   2   3      603.72      573.80      4.34 o 
   6   2   3      191.64      214.61      1.97 o 
   7   2   3      124.63      126.00      1.60 o 
   8   2   3      188.36      183.30      2.34 o 
   9   2   3        4.81        3.50      1.02 o 
  10   2   3      156.84      147.89      2.32 o 
  11   2   3       61.07       54.51      3.62 o 
  12   2   3       99.48       93.27      3.07 o 
  13   2   3        5.59        4.93      3.02 o 
  14   2   3      190.25      182.33      4.98 o 
  15   2   3       54.15       56.29      4.10 o 
  16   2   3        1.30       -0.89      4.42 o 
 -16   3   3       23.12       17.78      4.61 o 
 -15   3   3       61.83       61.47      3.68 o 
 -14   3   3       21.84       17.46      3.00 o 
 -13   3   3      212.46      200.46      4.19 o 
 -12   3   3      681.79      713.81      7.87 o 
 -11   3   3      155.06      144.02      2.64 o 
 -10   3   3      536.70      535.24      5.50 o 
  -9   3   3      126.52      124.43      1.85 o 
  -8   3   3       93.24       92.79      1.65 o 
  -7   3   3      231.35      214.38      2.27 o 
  -6   3   3      397.90      412.90      3.40 o 
  -5   3   3      384.55      397.77      3.11 o 
  -4   3   3     6521.77     7765.77     55.37 o 
  -3   3   3      146.49      153.69      1.43 o 
  -2   3   3      586.57      582.58      4.20 o 
  -1   3   3     6545.09     7610.68     49.02 o 
   0   3   3     2550.02     2717.92     16.96 o 
   1   3   3      195.56      200.27      1.48 o 
   2   3   3      429.91      421.64      2.94 o 
   3   3   3     1236.16     1284.02     23.54 o 
   4   3   3     2170.61     2335.71     15.33 o 
   5   3   3      350.05      363.15      2.88 o 
   6   3   3      471.06      501.31      4.12 o 
   7   3   3       37.46       34.46      2.07 o 
   8   3   3        4.01        3.90      0.92 o 
   9   3   3        3.93        3.82      0.99 o 
  10   3   3       67.45       63.86      1.63 o 
  11   3   3      177.05      170.19      2.94 o 
  12   3   3        1.73        3.70      2.50 o 
  13   3   3       17.89       16.32      2.88 o 
  14   3   3       33.21       35.38      3.92 o 
  15   3   3      132.00      143.87      5.17 o 
  16   3   3       32.59       32.39      4.39 o 
 -16   4   3       31.32       31.18      5.60 o 
 -15   4   3       67.51       63.61      4.19 o 
 -14   4   3       92.23       92.79      3.73 o 
 -13   4   3        2.10        2.60      2.48 o 
 -12   4   3       73.44       72.91      2.83 o 
 -11   4   3       51.20       52.58      2.38 o 
 -10   4   3      397.98      420.76      5.39 o 
  -9   4   3      183.41      180.39      2.43 o 
  -8   4   3      861.05      913.86      8.45 o 
  -7   4   3      341.12      350.55      3.87 o 
  -6   4   3       65.81       63.85      1.14 o 
  -5   4   3      592.86      587.02      4.49 o 
  -4   4   3      302.79      319.71      2.52 o 
  -3   4   3     1752.09     1750.47     17.31 o 
  -2   4   3      258.48      262.42      2.53 o 
  -1   4   3      102.15      106.60      1.03 o 
   0   4   3      226.28      221.81      1.71 o 
   1   4   3      569.48      564.86      3.90 o 
   2   4   3      686.74      718.53      4.89 o 
   3   4   3      468.95      482.33      4.78 o 
   4   4   3     1320.80     1440.12     11.74 o 
   5   4   3      193.39      182.34      1.64 o 
   6   4   3      535.62      540.53      4.47 o 
   7   4   3       18.47       18.40      0.86 o 
   8   4   3      192.78      195.41      2.24 o 
   9   4   3       23.57       25.52      1.44 o 
  10   4   3       35.16       35.17      1.96 o 
  11   4   3      235.11      234.19      3.97 o 
  12   4   3       57.53       55.19      2.97 o 
  13   4   3      226.76      228.97      5.07 o 
  14   4   3       57.17       58.11      3.88 o 
  15   4   3       40.63       42.65      4.27 o 
  16   4   3       27.90       17.66      5.39 o 
 -15   5   3       27.11       24.61      4.12 o 
 -14   5   3       36.50       40.72      3.93 o 
 -13   5   3       51.33       45.51      2.97 o 
 -12   5   3       84.14       78.43      2.95 o 
 -11   5   3      280.98      274.13      4.43 o 
 -10   5   3      211.74      212.71      3.71 o 
  -9   5   3       93.29       90.72      2.10 o 
  -8   5   3      420.86      429.15      4.47 o 
  -7   5   3      124.38      116.64      3.01 o 
  -6   5   3      348.93      340.85      3.09 o 
  -5   5   3      190.29      222.35      2.60 o 
  -4   5   3     1343.47     1425.10      9.78 o 
  -3   5   3     2591.93     2874.82     18.22 o 
  -2   5   3       48.91       52.67      0.81 o 
  -1   5   3     2011.30     2212.05     17.29 o 
   0   5   3     1095.40     1185.40     12.02 o 
   1   5   3      371.50      370.59      2.67 o 
   2   5   3      849.94      916.46      5.80 o 
   3   5   3       52.51       50.39      0.79 o 
   4   5   3      578.00      606.18      4.38 o 
   5   5   3      447.53      489.08      5.86 o 
   6   5   3      699.21      680.14      5.42 o 
   7   5   3       76.16       80.10      1.53 o 
   8   5   3      126.09      127.33      3.68 o 
   9   5   3      126.05      117.69      2.11 o 
  10   5   3      197.57      197.24      3.70 o 
  11   5   3      114.10      122.62      3.36 o 
  12   5   3      247.44      255.03      5.25 o 
  13   5   3      197.55      187.41      5.02 o 
  14   5   3       89.19       96.48      4.94 o 
  15   5   3       75.78       86.17      7.20 o 
 -15   6   3       21.08       24.03      4.39 o 
 -14   6   3       23.96       26.20      4.33 o 
 -13   6   3       28.34       23.51      3.44 o 
 -12   6   3       68.14       70.27      3.42 o 
 -11   6   3       16.37       15.53      2.39 o 
 -10   6   3       38.61       37.35      2.22 o 
  -9   6   3       89.48       95.66      3.54 o 
  -8   6   3      279.56      278.07      6.40 o 
  -7   6   3     1368.17     1439.32     17.80 o 
  -6   6   3      123.96      114.51      3.91 o 
  -5   6   3      876.86      882.66      7.01 o 
  -4   6   3      129.52      145.39      1.74 o 
  -3   6   3      501.69      493.43      4.04 o 
  -2   6   3      240.26      218.25      2.11 o 
  -1   6   3     1678.77     1739.29     12.42 o 
   0   6   3      506.86      546.14      4.57 o 
   1   6   3      185.14      182.63      3.09 o 
   2   6   3      611.45      665.40      4.92 o 
   3   6   3       60.12       63.02      1.12 o 
   4   6   3       76.92       78.01      1.40 o 
   5   6   3       34.64       39.04      1.03 o 
   6   6   3       39.11       43.46      1.97 o 
   7   6   3      148.13      147.94      2.53 o 
   8   6   3       88.22       88.92      2.01 o 
   9   6   3      146.98      147.32      3.08 o 
  10   6   3      541.71      575.55      7.20 o 
  11   6   3      371.43      379.89      5.83 o 
  12   6   3       26.38       21.16      3.41 o 
  13   6   3       49.96       53.87      4.41 o 
  14   6   3       28.20       26.69      4.53 o 
  15   6   3        7.83        7.79      4.88 o 
 -14   7   3       19.12       24.21      4.51 o 
 -13   7   3       34.55       40.28      3.80 o 
 -12   7   3        4.82        2.01      2.65 o 
 -11   7   3        8.38        7.45      2.57 o 
 -10   7   3      375.25      396.51      5.74 o 
  -9   7   3       90.97       92.15      2.90 o 
  -8   7   3      257.71      248.80      5.71 o 
  -7   7   3       48.13       49.17      1.97 o 
  -6   7   3      153.71      156.66      2.13 o 
  -5   7   3      377.71      373.95      4.11 o 
  -4   7   3      712.03      735.21      6.73 o 
  -3   7   3      385.65      405.55      4.00 o 
  -2   7   3      389.68      404.27      3.54 o 
  -1   7   3      143.56      139.00      2.64 o 
   0   7   3       79.08       87.19      1.22 o 
   1   7   3      541.56      549.30      6.23 o 
   2   7   3       13.17       12.43      0.70 o 
   3   7   3       68.22       65.47      1.11 o 
   4   7   3        2.06        2.96      0.97 o 
   5   7   3       33.96       32.17      0.99 o 
   6   7   3       59.88       56.45      1.27 o 
   7   7   3      304.72      276.92      3.59 o 
   8   7   3      299.58      294.09      4.03 o 
   9   7   3       96.83      103.43      2.98 o 
  10   7   3       37.67       36.63      2.66 o 
  11   7   3       58.14       56.10      3.29 o 
  12   7   3        3.48        2.78      3.18 o 
  13   7   3        3.49        2.42      4.40 o 
  14   7   3        9.33       10.72      5.07 o 
 -13   8   3       22.32       29.85      4.59 o 
 -12   8   3       84.34       87.76      4.44 o 
 -11   8   3        4.24        2.75      2.74 o 
 -10   8   3       84.88       90.57      3.17 o 
  -9   8   3        7.99        6.06      2.10 o 
  -8   8   3       19.74       16.11      2.30 o 
  -7   8   3      481.39      497.16      8.74 o 
  -6   8   3      367.55      371.00      4.61 o 
  -5   8   3      587.11      590.28      6.11 o 
  -4   8   3      374.36      376.24      3.80 o 
  -3   8   3      454.49      444.06      4.49 o 
  -2   8   3       22.96       19.70      1.71 o 
  -1   8   3       52.75       51.33      2.67 o 
   0   8   3      420.22      414.78      4.04 o 
   1   8   3      438.18      439.16      4.45 o 
   2   8   3      251.08      243.45      2.29 o 
   3   8   3      224.78      222.87      2.31 o 
   4   8   3       55.64       54.19      2.86 o 
   5   8   3      109.83      100.87      5.20 o 
   6   8   3      297.29      302.66      3.78 o 
   7   8   3       53.96       54.18      2.11 o 
   8   8   3      163.97      176.68      3.72 o 
   9   8   3      201.41      204.24      6.20 o 
  10   8   3       81.92       85.15      3.53 o 
  11   8   3       14.36       14.55      5.20 o 
  12   8   3        1.97        1.06      4.36 o 
  13   8   3       17.89       17.41      7.27 o 
 -13   9   3       32.17       34.56      5.28 o 
 -12   9   3        6.95        3.83      3.43 o 
 -11   9   3       23.62       18.78      3.74 o 
 -10   9   3       37.37       33.67      3.14 o 
  -9   9   3        2.79        2.92      2.85 o 
  -8   9   3        0.31       -2.49      2.49 o 
  -7   9   3       22.82       21.58      2.30 o 
  -6   9   3       36.56       35.97      2.05 o 
  -5   9   3      399.27      407.33      5.12 o 
  -4   9   3      176.14      183.09      6.68 o 
  -3   9   3      481.37      483.20      5.88 o 
  -2   9   3      260.49      263.96      3.81 o 
  -1   9   3      140.53      141.69      3.71 o 
   0   9   3      282.03      296.71      4.22 o 
   1   9   3      112.49      109.21      1.85 o 
   2   9   3       56.06       51.03      1.66 o 
   3   9   3      201.82      204.41      3.13 o 
   4   9   3       35.87       31.94      1.12 o 
   5   9   3      115.63      106.45      2.60 o 
   6   9   3       64.96       71.25      3.78 o 
   7   9   3       51.70       54.38      2.64 o 
   8   9   3       58.33       51.22      4.75 o 
   9   9   3       76.23       77.55      3.68 o 
  10   9   3       19.97       21.14      3.94 o 
  11   9   3       41.04       42.60      4.28 o 
  12   9   3       25.27       23.71      6.85 o 
 -11  10   3       10.49       10.75      4.26 o 
 -10  10   3       12.36       13.23      4.60 o 
  -9  10   3       22.04       19.23      3.52 o 
  -8  10   3      139.46      142.31      4.55 o 
  -7  10   3       32.41       34.55      3.19 o 
  -6  10   3        3.01        5.38      2.71 o 
  -5  10   3      123.30      129.15      3.25 o 
  -4  10   3      103.53      103.44      2.71 o 
  -3  10   3       18.22       22.59      2.13 o 
  -2  10   3       44.95       43.09      2.43 o 
  -1  10   3       67.84       66.90      2.32 o 
   0  10   3      102.85       95.64      3.95 o 
   1  10   3       52.91       47.23      2.07 o 
   2  10   3       23.50       18.96      1.24 o 
   3  10   3      135.88      137.67      2.73 o 
   4  10   3      137.52      138.11      2.90 o 
   5  10   3      143.50      127.00      3.28 o 
   6  10   3       33.12       35.86      3.93 o 
   7  10   3       72.68       73.05      3.52 o 
   8  10   3       37.03       41.07      3.77 o 
   9  10   3       66.72       72.76      4.34 o 
  10  10   3        5.84        9.10      4.19 o 
  11  10   3        6.22        2.15      5.61 o 
 -10  11   3       39.09       41.74      5.55 o 
  -9  11   3       19.54       23.12      6.03 o 
  -8  11   3       42.97       44.22      4.09 o 
  -7  11   3       12.75       10.69      3.39 o 
  -6  11   3        7.45        3.30      3.21 o 
  -5  11   3       59.89       61.75      2.97 o 
  -4  11   3       34.05       35.50      2.54 o 
  -3  11   3       61.25       57.33      5.75 o 
  -2  11   3       88.20       88.20      2.93 o 
  -1  11   3        2.22       -1.07      2.20 o 
   0  11   3        6.62        5.34      2.01 o 
   1  11   3       12.82       10.95      2.19 o 
   2  11   3        4.02        5.57      2.10 o 
   3  11   3       37.17       33.89      2.49 o 
   4  11   3       78.34       79.59      6.64 o 
   5  11   3       66.71       60.60      3.49 o 
   6  11   3        6.56        8.81      2.75 o 
   7  11   3       47.41       47.88      3.89 o 
   8  11   3       45.01       45.41      5.29 o 
   9  11   3       98.96      103.14      5.91 o 
  10  11   3       32.92       40.19      6.87 o 
  -8  12   3       65.57       62.98      4.59 o 
  -7  12   3        6.92        9.04      3.51 o 
  -6  12   3        1.82       -3.43      3.43 o 
  -5  12   3        2.15       -0.14      3.09 o 
  -4  12   3       52.98       57.94      3.77 o 
  -3  12   3       65.70       71.97      3.34 o 
  -2  12   3       26.08       23.15      2.62 o 
  -1  12   3       59.43       60.84      2.85 o 
   0  12   3       11.97       11.29      2.37 o 
   1  12   3       16.49       12.47      2.43 o 
   2  12   3       62.83       61.27      3.17 o 
   3  12   3       10.18       11.19      3.18 o 
   4  12   3       43.62       46.30      4.30 o 
   5  12   3        7.04        5.80      3.78 o 
   6  12   3       12.05       11.23      4.08 o 
   7  12   3       16.65       17.66      4.70 o 
   8  12   3       71.90       69.55      5.33 o 
  -6  13   3       27.47       30.43      4.83 o 
  -5  13   3       20.63       18.66      4.47 o 
  -4  13   3       10.44        6.90      4.26 o 
  -3  13   3        1.10        3.05      3.75 o 
  -2  13   3        5.73        6.10      3.35 o 
  -1  13   3       16.85       19.96      4.73 o 
   0  13   3       24.08       24.90      3.25 o 
   1  13   3       64.12       59.61      3.76 o 
   2  13   3       71.05       68.87      6.49 o 
   3  13   3        6.40        7.68      4.16 o 
   4  13   3        7.01        1.97      4.11 o 
   5  13   3       50.16       43.21      5.11 o 
   6  13   3       14.76       11.73      5.00 o 
  -1  14   3       11.89       14.38      4.74 o 
   0  14   3        6.80       -0.49      4.05 o 
 -16   0   4        0.60       -3.94      8.28 o 
 -15   0   4        4.57       10.35      5.60 o 
 -14   0   4        0.02       -0.65      2.95 o 
 -13   0   4       33.62       29.82      3.28 o 
 -12   0   4       24.52       18.67      2.78 o 
 -11   0   4        0.63        0.09      2.43 o 
 -10   0   4       92.65       85.53      3.18 o 
  -9   0   4       12.60       13.00      1.00 o 
  -8   0   4       39.93       29.98      1.89 o 
  -7   0   4      333.84      380.99      4.88 o 
  -6   0   4        4.56        4.32      1.01 o 
  -5   0   4      243.24      275.74      3.62 o 
  -4   0   4      654.38      661.50      7.29 o 
  -3   0   4      853.49      796.60      9.32 o 
  -2   0   4      300.00      274.24      3.29 o 
  -1   0   4      302.57      293.82      3.47 o 
   0   0   4     1318.59     1253.80     14.08 o 
   1   0   4      312.26      321.30      3.47 o 
   2   0   4       39.52       40.87      0.83 o 
   3   0   4     2826.86     2863.57     26.96 o 
   4   0   4     1234.31     1316.97     13.53 o 
   5   0   4     1392.46     1466.89     14.95 o 
   6   0   4      381.84      403.66      4.57 o 
   7   0   4      406.69      448.60      5.92 o 
   8   0   4      178.41      167.92      3.13 o 
   9   0   4       27.31       27.78      2.09 o 
  10   0   4      263.48      249.68      5.32 o 
  11   0   4        7.57        1.86      2.49 o 
  12   0   4      288.70      278.83      6.85 o 
  13   0   4       64.39       63.81      4.40 o 
  14   0   4       23.22       17.28      5.35 o 
  15   0   4        3.74        6.33      5.96 o 
  16   0   4        4.27        9.84      6.80 o 
 -16   1   4       25.10       16.05      4.95 o 
 -15   1   4       80.89       78.19      4.72 o 
 -14   1   4        5.02        4.88      3.16 o 
 -13   1   4      120.75      120.36      2.89 o 
 -12   1   4      213.42      212.17      5.19 o 
 -11   1   4      765.62      789.64      9.07 o 
 -10   1   4      205.72      212.78      3.07 o 
  -9   1   4       13.00       10.99      0.99 o 
  -8   1   4      296.20      312.29      3.41 o 
  -7   1   4      205.71      215.09      2.39 o 
  -6   1   4      846.19      891.85      6.83 o 
  -5   1   4      886.39      940.20      7.19 o 
  -4   1   4      530.86      554.83      4.38 o 
  -3   1   4      294.35      294.14      2.39 o 
  -2   1   4     1490.48     1452.07     10.62 o 
  -1   1   4      914.74      870.31      6.51 o 
   0   1   4      164.05      159.42      1.40 o 
   1   1   4       76.08       75.75      0.83 o 
   2   1   4        9.94       10.94      0.48 o 
   3   1   4     1036.46     1037.16      7.56 o 
   4   1   4     1269.88     1265.14      8.86 o 
   5   1   4     1185.91     1248.90      8.34 o 
   6   1   4      837.72      864.18      5.99 o 
   7   1   4      195.91      190.28      2.15 o 
   8   1   4      175.68      174.23      5.02 o 
   9   1   4      326.58      320.77      3.67 o 
  10   1   4       75.20       72.59      1.83 o 
  11   1   4      197.13      180.95      3.22 o 
  12   1   4      273.47      244.50      7.18 o 
  13   1   4       35.70       38.30      3.00 o 
  14   1   4       49.48       53.31      3.89 o 
  15   1   4        2.09        2.18      4.58 o 
  16   1   4        7.22        4.11      4.44 o 
 -16   2   4        1.32        0.58      4.97 o 
 -15   2   4       64.61       62.59      3.52 o 
 -14   2   4      184.97      173.98      4.34 o 
 -13   2   4      438.83      448.32      6.96 o 
 -12   2   4      156.98      157.78      3.56 o 
 -11   2   4      253.00      251.47      3.85 o 
 -10   2   4      418.41      428.05      4.66 o 
  -9   2   4       46.87       44.56      1.65 o 
  -8   2   4       53.56       52.35      1.66 o 
  -7   2   4      223.87      242.90      2.43 o 
  -6   2   4     4866.15     6009.77     42.59 o 
  -5   2   4      924.43     1007.43      7.69 o 
  -4   2   4       48.28       45.72      1.58 o 
  -3   2   4      277.84      282.06      2.49 o 
  -2   2   4      209.69      188.10      1.71 o 
  -1   2   4       29.99       28.53      0.78 o 
   0   2   4      299.04      299.46      2.36 o 
   1   2   4     1145.30     1114.93      7.86 o 
   2   2   4     1053.47     1056.88      7.60 o 
   3   2   4     1092.73     1088.68      9.75 o 
   4   2   4     1132.85     1121.23      8.75 o 
   5   2   4     1224.90     1259.23     14.26 o 
   6   2   4      925.68      969.97      7.46 o 
   7   2   4      232.55      251.24      2.71 o 
   8   2   4      170.24      165.77      2.25 o 
   9   2   4        8.72        6.46      1.17 o 
  10   2   4      105.82      102.31      2.13 o 
  11   2   4       49.54       46.10      3.65 o 
  12   2   4       33.32       35.49      2.41 o 
  13   2   4       65.40       71.17      3.31 o 
  14   2   4       37.34       31.17      3.98 o 
  15   2   4        5.45        7.29      3.81 o 
  16   2   4       43.88       45.68      4.67 o 
 -16   3   4       15.88       18.43      5.83 o 
 -15   3   4       40.26       37.51      3.58 o 
 -14   3   4       70.90       70.47      3.34 o 
 -13   3   4      441.90      459.52      6.31 o 
 -12   3   4      278.86      271.93      4.64 o 
 -11   3   4       26.28       26.43      1.86 o 
 -10   3   4      154.58      152.27      2.43 o 
  -9   3   4      207.55      207.08      2.64 o 
  -8   3   4      285.33      284.84      4.94 o 
  -7   3   4      289.37      323.75      3.21 o 
  -6   3   4      194.33      197.82      2.26 o 
  -5   3   4      101.62       96.49      1.35 o 
  -4   3   4     2889.76     3204.68     22.36 o 
  -3   3   4     2645.02     2919.76     20.02 o 
  -2   3   4      600.71      613.84      4.55 o 
  -1   3   4      277.14      258.69      2.15 o 
   0   3   4     2243.92     2355.77     15.46 o 
   1   3   4     1133.48     1155.01      7.69 o 
   2   3   4       90.06       87.72      0.89 o 
   3   3   4     1919.75     2054.25     12.98 o 
   4   3   4      992.56     1007.78      6.85 o 
   5   3   4     1436.08     1495.81      9.96 o 
   6   3   4      128.32      128.20      1.60 o 
   7   3   4      639.03      651.17      5.82 o 
   8   3   4       67.71       54.18      1.44 o 
   9   3   4       93.62       84.63      1.97 o 
  10   3   4       27.49       22.64      1.25 o 
  11   3   4        2.49        3.79      1.50 o 
  12   3   4       10.27        5.69      2.85 o 
  13   3   4        8.04        5.30      4.08 o 
  14   3   4      170.36      166.72      5.57 o 
  15   3   4      206.50      228.60      6.67 o 
  16   3   4       59.87       61.94      5.02 o 
 -16   4   4       63.12       58.70      5.64 o 
 -15   4   4      120.62      135.29      6.43 o 
 -14   4   4       79.59       82.74      3.81 o 
 -13   4   4       58.52       56.06      3.17 o 
 -12   4   4        4.59        4.61      2.40 o 
 -11   4   4      286.84      298.11      6.44 o 
 -10   4   4        4.79        8.72      1.71 o 
  -9   4   4       10.81       11.55      1.21 o 
  -8   4   4      100.41      100.96      1.77 o 
  -7   4   4      168.07      184.46      2.34 o 
  -6   4   4      273.35      285.38      3.06 o 
  -5   4   4      925.92     1020.53      8.53 o 
  -4   4   4       91.70       91.60      1.09 o 
  -3   4   4      843.43      921.09      6.90 o 
  -2   4   4       35.04       30.98      0.66 o 
  -1   4   4      293.11      306.39      2.43 o 
   0   4   4      921.93      945.90      6.52 o 
   1   4   4      508.69      489.46      3.41 o 
   2   4   4       59.93       59.48      0.79 o 
   3   4   4      512.26      540.48      3.88 o 
   4   4   4       21.74       21.28      0.57 o 
   5   4   4      176.56      166.27      1.70 o 
   6   4   4      210.90      218.08      2.40 o 
   7   4   4      241.68      250.96      2.81 o 
   8   4   4       47.32       50.48      2.46 o 
   9   4   4      241.60      231.95      3.28 o 
  10   4   4      134.58      130.68      2.63 o 
  11   4   4       82.50       89.74      2.96 o 
  12   4   4      172.79      186.57      4.65 o 
  13   4   4       97.54       96.58      4.06 o 
  14   4   4       57.00       62.03      4.33 o 
  15   4   4      139.75      139.28      5.44 o 
 -15   5   4       18.18       15.92      4.10 o 
 -14   5   4       28.13       18.83      3.26 o 
 -13   5   4        0.78        2.68      2.55 o 
 -12   5   4       17.59       20.38      3.62 o 
 -11   5   4       47.34       47.70      2.73 o 
 -10   5   4      312.01      320.84      4.74 o 
  -9   5   4        4.44        4.12      1.71 o 
  -8   5   4       90.33       91.51      2.23 o 
  -7   5   4      431.80      442.77      5.11 o 
  -6   5   4      352.45      357.67      3.35 o 
  -5   5   4      171.41      184.15      1.99 o 
  -4   5   4      544.93      535.92      7.45 o 
  -3   5   4      767.10      801.72      6.12 o 
  -2   5   4     1170.82     1223.54      8.56 o 
  -1   5   4       74.27       67.83      0.89 o 
   0   5   4      410.28      394.54      2.98 o 
   1   5   4      398.83      417.30      3.11 o 
   2   5   4       43.44       36.40      0.70 o 
   3   5   4      897.25      964.83      7.92 o 
   4   5   4       57.01       54.19      0.91 o 
   5   5   4      947.16      984.68      7.66 o 
   6   5   4      139.10      130.16      1.65 o 
   7   5   4      230.31      233.34      2.92 o 
   8   5   4      276.88      264.92      3.81 o 
   9   5   4      319.46      329.69      4.70 o 
  10   5   4       26.06       25.06      2.29 o 
  11   5   4      137.57      127.36      3.65 o 
  12   5   4      396.78      409.51     11.19 o 
  13   5   4      184.87      187.71      5.10 o 
  14   5   4       79.51       70.37      4.68 o 
  15   5   4       76.13       74.61      5.38 o 
 -15   6   4       16.03       12.18      4.84 o 
 -14   6   4       35.74       36.77      5.08 o 
 -13   6   4       51.73       46.07      3.28 o 
 -12   6   4      104.30       99.46      3.59 o 
 -11   6   4       38.21       31.07      2.59 o 
 -10   6   4       20.95       21.44      2.21 o 
  -9   6   4       81.96       78.26      2.64 o 
  -8   6   4      167.21      167.11      3.83 o 
  -7   6   4      406.33      420.76      4.10 o 
  -6   6   4      146.01      151.77      5.09 o 
  -5   6   4      155.82      154.31      2.01 o 
  -4   6   4       22.19       20.53      0.92 o 
  -3   6   4        6.60        6.39      0.76 o 
  -2   6   4      942.34      992.77     12.31 o 
  -1   6   4     1188.46     1193.69      9.34 o 
   0   6   4     1556.91     1680.74     12.16 o 
   1   6   4      295.83      293.59      3.63 o 
   2   6   4      319.51      347.26      2.97 o 
   3   6   4       53.54       52.72      0.98 o 
   4   6   4      261.84      264.41      2.59 o 
   5   6   4      111.20      111.99      1.59 o 
   6   6   4       50.66       46.07      1.23 o 
   7   6   4        6.92        9.73      0.96 o 
   8   6   4      124.23      117.27      3.76 o 
   9   6   4      127.44      134.30      5.24 o 
  10   6   4       26.24       26.92      2.50 o 
  11   6   4       79.88       78.10      3.51 o 
  12   6   4       12.10       10.28      3.64 o 
  13   6   4      169.70      193.87      5.93 o 
  14   6   4        5.98       -1.60      4.95 o 
 -14   7   4        3.26        6.10      6.15 o 
 -13   7   4       70.55       62.58      3.96 o 
 -12   7   4       58.28       61.90      3.44 o 
 -11   7   4        4.13        7.93      2.79 o 
 -10   7   4       80.31       75.79      2.93 o 
  -9   7   4       44.86       39.02      2.34 o 
  -8   7   4      156.31      148.81      3.29 o 
  -7   7   4       61.05       62.59      1.68 o 
  -6   7   4       95.17       84.86      4.46 o 
  -5   7   4      127.95      123.50      1.87 o 
  -4   7   4      360.52      367.49      5.10 o 
  -3   7   4        0.83        0.54      1.18 o 
  -2   7   4      425.55      423.17      6.51 o 
  -1   7   4      412.63      405.24      3.56 o 
   0   7   4       10.25        9.57      0.68 o 
   1   7   4      182.19      180.30      2.57 o 
   2   7   4      162.23      159.41      1.86 o 
   3   7   4       89.63       85.89      1.37 o 
   4   7   4       86.20       91.09      2.22 o 
   5   7   4        0.97        2.12      0.92 o 
   6   7   4       13.39       15.09      1.19 o 
   7   7   4       31.46       24.31      2.63 o 
   8   7   4       67.51       57.92      2.37 o 
   9   7   4      127.34      124.21      3.62 o 
  10   7   4       87.81       93.71      3.58 o 
  11   7   4       21.16       27.25      3.43 o 
  12   7   4       99.41       94.52      6.64 o 
  13   7   4      118.12      111.64      5.23 o 
  14   7   4        0.21       -0.89      5.40 o 
 -13   8   4        7.74        9.98      3.72 o 
 -12   8   4      156.35      158.37      5.00 o 
 -11   8   4       39.11       44.97      4.02 o 
 -10   8   4       75.82       71.79      3.18 o 
  -9   8   4       69.47       73.47      3.04 o 
  -8   8   4       19.27       17.94      3.32 o 
  -7   8   4      211.64      215.03      6.52 o 
  -6   8   4      499.03      497.49      5.90 o 
  -5   8   4      512.66      533.16      5.96 o 
  -4   8   4       50.47       47.07      2.44 o 
  -3   8   4      963.28      954.40     13.10 o 
  -2   8   4       51.57       47.02      1.14 o 
  -1   8   4       56.88       57.06      2.28 o 
   0   8   4       90.80       84.41      1.96 o 
   1   8   4       61.08       61.35      1.24 o 
   2   8   4      359.13      375.59      3.46 o 
   3   8   4        9.81       11.44      1.41 o 
   4   8   4      274.09      268.87      2.89 o 
   5   8   4       20.73       13.98      1.35 o 
   6   8   4      202.54      201.17      3.28 o 
   7   8   4        2.83        1.75      1.94 o 
   8   8   4      202.79      214.68      3.87 o 
   9   8   4      312.35      337.89      5.98 o 
  10   8   4       74.57       78.42      4.03 o 
  11   8   4        5.72        4.97      3.94 o 
  12   8   4       16.58       18.33      4.75 o 
  13   8   4       18.96       22.98      5.14 o 
 -12   9   4       32.39       24.80      4.44 o 
 -11   9   4       28.71       29.71      3.52 o 
 -10   9   4       42.49       43.13      3.40 o 
  -9   9   4        8.57        8.14      2.94 o 
  -8   9   4        3.56        2.25      2.30 o 
  -7   9   4       98.72      103.01      4.78 o 
  -6   9   4       21.56       23.27      2.76 o 
  -5   9   4      268.07      270.37      4.58 o 
  -4   9   4      160.75      153.49      2.71 o 
  -3   9   4      451.80      471.03      6.00 o 
  -2   9   4      435.46      442.14      6.20 o 
  -1   9   4      355.42      330.93      9.53 o 
   0   9   4      100.06       97.94      2.09 o 
   1   9   4       76.72       79.10      1.69 o 
   2   9   4      188.40      167.13      2.67 o 
   3   9   4       18.34       20.85      1.34 o 
   4   9   4      112.67      114.46      2.35 o 
   5   9   4       70.12       67.90      1.94 o 
   6   9   4      188.26      181.59      3.41 o 
   7   9   4       26.10       28.38      2.59 o 
   8   9   4       61.25       55.81      2.98 o 
   9   9   4       11.17        8.76      2.95 o 
  10   9   4       82.36       83.66      3.84 o 
  11   9   4       90.81       96.26      7.54 o 
  12   9   4        1.19       -1.98      4.90 o 
 -11  10   4       40.08       47.67      5.44 o 
 -10  10   4        5.04        5.18      3.96 o 
  -9  10   4       27.19       30.45      3.54 o 
  -8  10   4       51.63       52.78      3.72 o 
  -7  10   4       34.37       30.96      3.00 o 
  -6  10   4        1.39        0.07      3.28 o 
  -5  10   4      122.40      130.45      8.66 o 
  -4  10   4       43.05       42.30      2.13 o 
  -3  10   4       43.23       39.13      3.21 o 
  -2  10   4      254.00      250.05      3.81 o 
  -1  10   4      120.82      123.32      2.97 o 
   0  10   4      103.76       98.25      3.48 o 
   1  10   4        9.85        8.23      1.73 o 
   2  10   4       65.16       56.49      3.89 o 
   3  10   4      158.47      153.35      4.22 o 
   4  10   4       68.03       73.00      2.43 o 
   5  10   4      104.84       93.27      4.63 o 
   6  10   4      177.35      196.34      4.48 o 
   7  10   4       34.02       38.39      3.51 o 
   8  10   4       48.79       50.39      4.46 o 
   9  10   4       31.89       38.35      4.99 o 
  10  10   4       67.80       76.44      5.70 o 
  11  10   4       81.73       81.69      6.52 o 
 -10  11   4       32.67       40.64      5.29 o 
  -9  11   4       14.89       15.34      4.17 o 
  -8  11   4       18.04       16.54      4.03 o 
  -7  11   4       50.42       45.83      3.50 o 
  -6  11   4       83.91       86.31      4.65 o 
  -5  11   4      124.05      127.07      6.28 o 
  -4  11   4       11.26        9.48      2.60 o 
  -3  11   4       26.76       18.55      2.49 o 
  -2  11   4       64.19       66.12      2.83 o 
  -1  11   4       48.00       45.23      2.54 o 
   0  11   4      101.10       96.55      3.67 o 
   1  11   4       40.88       36.98      2.36 o 
   2  11   4       25.53       24.19      2.18 o 
   3  11   4       26.27       20.97      2.69 o 
   4  11   4       27.82       25.48      2.45 o 
   5  11   4       11.92       15.16      3.05 o 
   6  11   4       55.66       52.05      3.61 o 
   7  11   4       82.58       88.05      4.53 o 
   8  11   4      143.40      156.15      5.93 o 
   9  11   4       15.64       17.97      4.23 o 
  10  11   4        6.81        3.65      5.29 o 
  -8  12   4       68.44       74.41      5.35 o 
  -7  12   4        0.82       -1.31      3.70 o 
  -6  12   4       16.63       15.75      4.31 o 
  -5  12   4        1.63        3.32      3.69 o 
  -4  12   4       50.60       54.39      4.24 o 
  -3  12   4       31.67       35.18      4.12 o 
  -2  12   4       22.08       21.00      3.77 o 
  -1  12   4       46.60       51.17      3.15 o 
   0  12   4       70.79       70.31      3.64 o 
   1  12   4       25.90       28.58      3.47 o 
   2  12   4       22.23       25.61      4.49 o 
   3  12   4       39.80       39.04      3.50 o 
   4  12   4       16.06       16.54      3.58 o 
   5  12   4       39.92       45.87      4.37 o 
   6  12   4       16.67       18.09      5.92 o 
   7  12   4       53.00       62.57      9.55 o 
   8  12   4       58.38       64.81      8.31 o 
  -5  13   4        8.04        9.96      4.21 o 
  -4  13   4       13.22        7.20      4.19 o 
  -3  13   4       65.97       72.08      8.84 o 
  -2  13   4       13.70       18.57      6.23 o 
  -1  13   4       73.67       77.22      4.10 o 
   0  13   4      104.81      110.35      5.99 o 
   1  13   4       17.28       19.39      3.64 o 
   2  13   4       50.66       47.46      3.85 o 
   3  13   4        4.99       -0.23      4.84 o 
   4  13   4        8.00        9.23      5.22 o 
   5  13   4       22.45       31.04      4.78 o 
 -16   0   5       63.26       53.13      7.57 o 
 -15   0   5       26.95       20.75      5.49 o 
 -14   0   5        6.33        7.98      4.10 o 
 -13   0   5       11.08       13.03      3.06 o 
 -12   0   5      105.45      110.08      3.70 o 
 -11   0   5       13.01       13.41      2.74 o 
 -10   0   5        3.69        2.26      1.48 o 
  -9   0   5        5.87        6.61      1.93 o 
  -8   0   5      607.00      665.79     10.35 o 
  -7   0   5      133.39      153.72      3.36 o 
  -6   0   5       11.66       10.67      1.19 o 
  -5   0   5     1885.89     2137.75     22.85 o 
  -4   0   5      156.25      151.36      2.19 o 
  -3   0   5      140.70      117.19      1.94 o 
  -2   0   5       37.59       36.01      0.98 o 
  -1   0   5      525.70      525.95      5.79 o 
   0   0   5       54.44       59.05      1.03 o 
   1   0   5      679.67      696.15      7.23 o 
   2   0   5      101.83      109.19      1.55 o 
   3   0   5      934.00      915.64      9.49 o 
   4   0   5      162.44      150.32      2.25 o 
   5   0   5       32.45       46.77      1.37 o 
   6   0   5       45.86       41.50      1.31 o 
   7   0   5        2.09        6.58      1.04 o 
   8   0   5      264.62      274.61      4.12 o 
   9   0   5       10.49        7.55      1.64 o 
  10   0   5        3.33        3.26      2.18 o 
  11   0   5      172.34      166.59      5.08 o 
  12   0   5       89.60       76.00      4.17 o 
  13   0   5       41.16       39.40      4.10 o 
  14   0   5       23.59       26.10      5.44 o 
  15   0   5       16.48       13.28      6.28 o 
  16   0   5       20.27       15.94      7.92 o 
 -16   1   5       65.68       64.46      5.29 o 
 -15   1   5       81.92       72.89      4.53 o 
 -14   1   5      157.65      159.18      4.18 o 
 -13   1   5      256.14      242.28      4.51 o 
 -12   1   5      175.85      185.00      3.67 o 
 -11   1   5      216.49      224.99      3.73 o 
 -10   1   5      272.48      280.05      3.52 o 
  -9   1   5        5.29        5.73      1.19 o 
  -8   1   5       36.87       38.92      1.44 o 
  -7   1   5      279.25      298.42      3.48 o 
  -6   1   5      292.80      330.48      3.17 o 
  -5   1   5      421.07      457.50      3.91 o 
  -4   1   5     1590.71     1741.38     20.36 o 
  -3   1   5      984.95     1006.95      9.51 o 
  -2   1   5      548.62      510.70      4.00 o 
  -1   1   5      416.87      367.60      3.04 o 
   0   1   5      475.73      461.16      3.60 o 
   1   1   5      398.87      390.78      4.28 o 
   2   1   5      222.45      239.38      2.06 o 
   3   1   5     1285.14     1342.15      9.24 o 
   4   1   5        4.02        4.40      0.60 o 
   5   1   5      375.89      403.48      3.27 o 
   6   1   5      167.44      163.40      1.62 o 
   7   1   5      511.90      485.34      4.30 o 
   8   1   5       20.21       18.05      0.90 o 
   9   1   5        5.40        4.77      1.05 o 
  10   1   5       16.90       22.60      2.07 o 
  11   1   5       69.82       69.30      2.43 o 
  12   1   5        4.85        2.57      2.74 o 
  13   1   5        6.41        6.70      2.74 o 
  14   1   5        4.82        3.16      3.38 o 
  15   1   5        3.04        5.89      3.93 o 
  16   1   5        2.88       -4.46      5.25 o 
 -16   2   5        5.92        6.51      7.09 o 
 -15   2   5       76.62       78.32      4.26 o 
 -14   2   5       25.68       28.03      3.17 o 
 -13   2   5      397.25      428.18      6.78 o 
 -12   2   5        0.98        2.28      2.29 o 
 -11   2   5      147.11      145.32      3.16 o 
 -10   2   5       54.01       54.64      1.69 o 
  -9   2   5       22.08       25.44      1.31 o 
  -8   2   5       56.18       59.92      1.65 o 
  -7   2   5       19.09       22.93      1.33 o 
  -6   2   5     1557.56     1728.20     14.42 o 
  -5   2   5      349.94      388.60      3.51 o 
  -4   2   5      541.25      590.11      4.87 o 
  -3   2   5      737.50      795.10      6.56 o 
  -2   2   5       35.05       31.17      0.66 o 
  -1   2   5     1812.62     1859.45     13.47 o 
   0   2   5      279.14      265.81      2.31 o 
   1   2   5       77.59       67.48     41.86 o 
   2   2   5      409.49      412.37      3.53 o 
   3   2   5     1055.41     1087.60      8.15 o 
   4   2   5      218.29      224.34      3.63 o 
   5   2   5      836.33      842.00      6.84 o 
   6   2   5     1549.27     1593.17     14.03 o 
   7   2   5        2.13        1.27      1.11 o 
   8   2   5      142.53      131.27      2.13 o 
   9   2   5        0.28        0.52      1.96 o 
  10   2   5      383.46      363.29      8.06 o 
  11   2   5       22.58       20.69      1.79 o 
  12   2   5       33.00       38.08      2.35 o 
  13   2   5      136.64      127.57      4.00 o 
  14   2   5       40.03       36.71      4.12 o 
  15   2   5       15.04       16.32      3.80 o 
  16   2   5       24.10       19.14      5.49 o 
 -16   3   5       40.52       39.54      7.10 o 
 -15   3   5       24.02       21.07      3.14 o 
 -14   3   5       25.56       27.15      3.10 o 
 -13   3   5      406.93      430.90      6.60 o 
 -12   3   5       14.33       14.35      2.46 o 
 -11   3   5       28.46       25.54      3.13 o 
 -10   3   5       54.05       55.83      2.02 o 
  -9   3   5       12.27       11.10      1.43 o 
  -8   3   5      552.86      578.63      6.09 o 
  -7   3   5      166.69      163.36      2.21 o 
  -6   3   5       51.21       49.04      1.30 o 
  -5   3   5      409.01      409.42      3.87 o 
  -4   3   5     3853.94     4370.29     31.22 o 
  -3   3   5     1309.65     1430.58     10.66 o 
  -2   3   5      624.94      629.49      5.00 o 
  -1   3   5      762.50      812.59      6.78 o 
   0   3   5      898.54      904.01      7.05 o 
   1   3   5      395.41      421.82      3.35 o 
   2   3   5     1101.73     1159.14      8.43 o 
   3   3   5      223.84      219.58      1.91 o 
   4   3   5      961.49     1068.89      7.46 o 
   5   3   5      636.40      685.28      8.17 o 
   6   3   5       82.37       87.84      1.37 o 
   7   3   5      290.26      297.42      3.07 o 
   8   3   5      667.47      641.96      7.51 o 
   9   3   5       59.39       52.27      1.86 o 
  10   3   5      118.36      118.87      2.74 o 
  11   3   5        3.00        2.66      2.26 o 
  12   3   5       83.74       77.85      4.31 o 
  13   3   5      118.71      122.67      3.83 o 
  14   3   5       92.01       93.74      4.29 o 
  15   3   5       66.04       77.32      4.77 o 
 -15   4   5       11.19        9.54      3.79 o 
 -14   4   5       60.64       56.41      3.70 o 
 -13   4   5       40.43       33.15      2.89 o 
 -12   4   5       72.18       65.58      4.26 o 
 -11   4   5       48.86       43.17      2.60 o 
 -10   4   5       16.25       17.61      1.91 o 
  -9   4   5      138.46      135.16      2.39 o 
  -8   4   5       18.90       15.74      1.52 o 
  -7   4   5      104.04      102.83      1.75 o 
  -6   4   5      199.92      209.38      2.52 o 
  -5   4   5        1.08        1.84      0.89 o 
  -4   4   5      764.51      835.60      7.27 o 
  -3   4   5      194.37      218.53      2.00 o 
  -2   4   5      127.15      114.33      1.29 o 
  -1   4   5      475.58      518.28      3.94 o 
   0   4   5     1315.27     1421.16     10.64 o 
   1   4   5     1025.02     1047.74      9.28 o 
   2   4   5      413.64      423.01      3.90 o 
   3   4   5      527.70      578.30      4.48 o 
   4   4   5        5.83        5.80      0.45 o 
   5   4   5      956.57      980.59      7.86 o 
   6   4   5      173.10      179.14      1.99 o 
   7   4   5      446.89      451.60      4.69 o 
   8   4   5       91.12       82.66      1.90 o 
   9   4   5       51.93       51.30      1.80 o 
  10   4   5       72.76       72.11      2.13 o 
  11   4   5      227.79      214.96      4.26 o 
  12   4   5       90.85       87.19      3.65 o 
  13   4   5       95.82       92.23      3.99 o 
  14   4   5       49.85       63.91      4.10 o 
  15   4   5      108.76      113.52     11.70 o 
 -15   5   5       22.39       20.49      4.14 o 
 -14   5   5       36.33       36.52      3.73 o 
 -13   5   5        5.96        3.82      2.82 o 
 -12   5   5        4.97        6.03      2.52 o 
 -11   5   5       86.46       86.15      3.11 o 
 -10   5   5      263.78      258.43      4.18 o 
  -9   5   5      149.87      141.75      2.88 o 
  -8   5   5       37.56       34.33      1.49 o 
  -7   5   5      525.87      538.56      5.38 o 
  -6   5   5      374.17      378.43      3.93 o 
  -5   5   5       11.68       10.17      1.06 o 
  -4   5   5      201.14      206.67      2.28 o 
  -3   5   5      524.30      565.94      4.68 o 
  -2   5   5     1020.35     1076.00      8.10 o 
  -1   5   5        5.88        5.48      0.57 o 
   0   5   5      550.38      582.49      5.23 o 
   1   5   5      158.15      157.07      1.55 o 
   2   5   5      382.63      391.80      3.28 o 
   3   5   5      553.14      601.59      4.84 o 
   4   5   5      166.11      187.40      3.56 o 
   5   5   5      691.87      724.93      5.91 o 
   6   5   5       79.86       75.61      1.40 o 
   7   5   5      169.08      167.80      2.37 o 
   8   5   5       53.25       44.98      1.81 o 
   9   5   5      117.35      118.43      3.26 o 
  10   5   5      260.68      261.10      4.84 o 
  11   5   5      195.75      196.72      4.21 o 
  12   5   5      107.94      107.29      3.82 o 
  13   5   5       85.56       87.48      3.97 o 
  14   5   5       40.83       41.36      4.78 o 
  15   5   5        0.74       -1.52      4.43 o 
 -14   6   5       42.89       36.28      3.85 o 
 -13   6   5       95.63       97.32      3.97 o 
 -12   6   5       62.87       60.18      3.39 o 
 -11   6   5       78.68       71.16      3.39 o 
 -10   6   5       45.04       40.84      2.89 o 
  -9   6   5      232.23      250.80      4.13 o 
  -8   6   5       37.14       38.65      2.08 o 
  -7   6   5       55.24       53.07      1.77 o 
  -6   6   5      535.11      547.95      7.88 o 
  -5   6   5       52.14       57.07      2.12 o 
  -4   6   5       87.31       80.71      1.46 o 
  -3   6   5      139.66      144.04      3.14 o 
  -2   6   5      152.30      147.06      1.71 o 
  -1   6   5      285.88      284.80      2.43 o 
   0   6   5       67.39       66.28      1.02 o 
   1   6   5        4.87        5.08      0.66 o 
   2   6   5       20.38       20.66      0.74 o 
   3   6   5      172.21      161.57      1.87 o 
   4   6   5       84.91       77.04      1.33 o 
   5   6   5       29.42       28.89      0.93 o 
   6   6   5       76.58       75.16      1.53 o 
   7   6   5      143.56      139.90      2.40 o 
   8   6   5      159.79      170.74      3.30 o 
   9   6   5      102.49      111.25      3.29 o 
  10   6   5       81.33       72.05      3.03 o 
  11   6   5       35.67       32.93      3.51 o 
  12   6   5       43.04       46.11      5.64 o 
  13   6   5        6.99        8.27      4.24 o 
  14   6   5       12.48       11.90      4.34 o 
 -14   7   5       33.85       28.87      4.87 o 
 -13   7   5      146.45      156.36      4.74 o 
 -12   7   5       98.73       98.70      3.72 o 
 -11   7   5       40.11       37.35      3.04 o 
 -10   7   5      259.12      256.76      4.80 o 
  -9   7   5      127.53      129.88      3.36 o 
  -8   7   5       56.55       49.49      2.87 o 
  -7   7   5      151.16      151.65      3.84 o 
  -6   7   5     1227.42     1325.20     16.32 o 
  -5   7   5      132.38      135.22      2.45 o 
  -4   7   5     1093.79     1099.60      9.53 o 
  -3   7   5      500.62      502.34      7.09 o 
  -2   7   5       17.42       16.32      0.90 o 
  -1   7   5      464.66      446.49      3.97 o 
   0   7   5       42.42       39.14      0.95 o 
   1   7   5     1033.02     1092.84      8.43 o 
   2   7   5        9.55        9.15      0.82 o 
   3   7   5       73.57       63.91      1.26 o 
   4   7   5      249.13      250.90      2.63 o 
   5   7   5       37.61       34.03      1.10 o 
   6   7   5      429.61      445.50      4.79 o 
   7   7   5       48.84       43.25      2.01 o 
   8   7   5        3.58        3.28      2.12 o 
   9   7   5       32.30       32.47      2.61 o 
  10   7   5      385.19      403.02      6.70 o 
  11   7   5       85.19       96.77      3.97 o 
  12   7   5       26.46       27.48      4.42 o 
  13   7   5        3.84        3.83      3.73 o 
  14   7   5       23.80       31.51      5.71 o 
 -13   8   5       13.19       16.67      4.01 o 
 -12   8   5       12.69       15.68      3.51 o 
 -11   8   5      136.51      140.64      4.52 o 
 -10   8   5       17.12        8.48      2.66 o 
  -9   8   5       12.05       14.02      2.55 o 
  -8   8   5      177.16      190.16      4.27 o 
  -7   8   5      335.61      331.16      5.20 o 
  -6   8   5      159.85      158.14      3.10 o 
  -5   8   5        9.49        9.49      1.50 o 
  -4   8   5      360.68      351.37      5.13 o 
  -3   8   5      100.76       95.88      1.77 o 
  -2   8   5      466.03      478.47      6.30 o 
  -1   8   5      224.82      222.53      3.10 o 
   0   8   5      485.88      492.50      4.55 o 
   1   8   5      130.44      130.25      1.86 o 
   2   8   5       22.21       22.43      1.16 o 
   3   8   5       34.30       27.63      1.79 o 
   4   8   5       36.80       34.17      1.30 o 
   5   8   5      188.80      171.68      2.83 o 
   6   8   5      149.42      144.03      3.26 o 
   7   8   5       22.51       24.27      4.50 o 
   8   8   5       91.95       91.58      3.08 o 
   9   8   5        8.51        7.04      2.86 o 
  10   8   5       33.85       34.42      3.30 o 
  11   8   5        9.82       15.67      3.40 o 
  12   8   5       10.02        6.56      4.16 o 
  13   8   5        1.51       -3.12     11.51 o 
 -12   9   5      166.62      176.31      5.90 o 
 -11   9   5       21.35       27.21      4.83 o 
 -10   9   5       18.26       18.30      3.00 o 
  -9   9   5        6.91        9.14      3.80 o 
  -8   9   5      197.91      184.65      4.31 o 
  -7   9   5      166.28      165.21      6.14 o 
  -6   9   5       29.27       29.51      3.56 o 
  -5   9   5       30.87       35.02      2.46 o 
  -4   9   5      355.47      369.38      5.11 o 
  -3   9   5      316.21      318.58      4.35 o 
  -2   9   5       70.82       73.92      2.05 o 
  -1   9   5      244.75      229.30      3.10 o 
   0   9   5      312.71      324.19      4.14 o 
   1   9   5       88.30       83.95      1.99 o 
   2   9   5       44.54       42.07      1.61 o 
   3   9   5       26.21       24.75      1.51 o 
   4   9   5       16.34       13.50      1.62 o 
   5   9   5      115.34      115.42      2.56 o 
   6   9   5      176.75      171.45      3.71 o 
   7   9   5      116.01      124.69      3.55 o 
   8   9   5      125.16      119.68      3.58 o 
   9   9   5       41.46       43.97      3.59 o 
  10   9   5        8.69        9.53      3.70 o 
  11   9   5        1.30        4.90      4.28 o 
  12   9   5       33.12       36.96      5.61 o 
 -11  10   5       34.68       38.37      5.08 o 
 -10  10   5       95.46      108.31      4.91 o 
  -9  10   5       11.35       13.65      3.62 o 
  -8  10   5       70.38       75.56      3.97 o 
  -7  10   5       24.93       24.60      3.26 o 
  -6  10   5      100.33      103.81      6.24 o 
  -5  10   5       27.20       22.85      2.61 o 
  -4  10   5       97.76       91.62      2.72 o 
  -3  10   5      309.65      325.18      4.86 o 
  -2  10   5       98.21       92.56      3.58 o 
  -1  10   5       69.50       65.44      3.58 o 
   0  10   5       67.46       63.93      1.82 o 
   1  10   5      193.82      184.16      2.94 o 
   2  10   5       77.20       70.04      2.15 o 
   3  10   5       61.51       50.68      2.18 o 
   4  10   5       79.55       72.93      2.60 o 
   5  10   5       13.55       14.04      2.01 o 
   6  10   5       86.61       92.89      3.19 o 
   7  10   5       24.30       25.58      2.79 o 
   8  10   5       65.60       60.74      3.38 o 
   9  10   5      106.21      102.08     10.10 o 
  10  10   5       32.50       31.68      5.43 o 
  11  10   5       14.34       15.21      7.63 o 
  -9  11   5        4.62        9.56      4.15 o 
  -8  11   5       27.77       22.16      3.77 o 
  -7  11   5       24.14       27.06      3.27 o 
  -6  11   5       33.28       37.58      3.47 o 
  -5  11   5        5.98        9.40      3.09 o 
  -4  11   5       50.90       50.59      3.10 o 
  -3  11   5      173.21      156.76      5.45 o 
  -2  11   5        0.50       -1.53      3.33 o 
  -1  11   5      214.13      218.09      4.58 o 
   0  11   5      158.57      144.14      3.74 o 
   1  11   5      105.17      103.37      3.36 o 
   2  11   5       33.17       22.38      2.56 o 
   3  11   5        2.60       -1.70      2.70 o 
   4  11   5       57.15       61.95      4.06 o 
   5  11   5       70.45       68.28      3.83 o 
   6  11   5        4.96        6.65      3.14 o 
   7  11   5        5.16        3.46      3.41 o 
   8  11   5       52.36       55.01      4.56 o 
   9  11   5       23.16       28.37      4.58 o 
  -8  12   5       13.25       11.73      4.68 o 
  -7  12   5        6.19        0.92      4.48 o 
  -6  12   5       33.46       38.69      5.92 o 
  -5  12   5        0.84        4.66      3.83 o 
  -4  12   5       67.35       74.16      4.23 o 
  -3  12   5       15.58       12.86      3.60 o 
  -2  12   5       20.19       19.41      3.42 o 
  -1  12   5      212.70      211.85      4.71 o 
   0  12   5       50.58       51.79      4.48 o 
   1  12   5       28.41       27.42      3.00 o 
   2  12   5       24.29       23.67      3.26 o 
   3  12   5      114.51      115.47      4.48 o 
   4  12   5        6.82       14.09      3.76 o 
   5  12   5       24.75       32.08      4.61 o 
   6  12   5       36.44       30.74      4.35 o 
   7  12   5       19.10       24.31      5.92 o 
  -5  13   5        8.08        1.94      4.93 o 
  -4  13   5        8.23       12.73      4.67 o 
  -3  13   5       25.08       25.71      5.43 o 
  -2  13   5      112.78      107.02      4.96 o 
  -1  13   5       43.01       42.83      3.99 o 
   0  13   5        2.19       -2.59      3.48 o 
   1  13   5        7.17        3.02      3.38 o 
   2  13   5       10.41       18.96      4.01 o 
   3  13   5       24.09       27.24      4.79 o 
   4  13   5        2.26       -0.02      4.48 o 
 -16   0   6       60.65       65.83      7.32 o 
 -15   0   6       12.12       14.39      6.35 o 
 -14   0   6        1.52        0.81      3.96 o 
 -13   0   6        0.89       -3.13      3.13 o 
 -12   0   6      543.77      583.58     11.21 o 
 -11   0   6      183.70      184.32      5.06 o 
 -10   0   6       68.21       67.82      2.70 o 
  -9   0   6        1.25       -1.89      1.92 o 
  -8   0   6     1444.61     1613.44     24.81 o 
  -7   0   6       48.36       52.56      2.29 o 
  -6   0   6       24.11       23.91      1.68 o 
  -5   0   6     2450.96     2727.75     27.74 o 
  -4   0   6     1609.89     1701.44     18.41 o 
  -3   0   6       65.45       63.13      1.53 o 
  -2   0   6      307.25      329.48      3.98 o 
  -1   0   6      503.99      516.92      5.78 o 
   0   0   6     2169.59     2367.61     22.53 o 
   1   0   6        9.87       11.66      0.75 o 
   2   0   6       38.05       40.95      0.97 o 
   3   0   6     3407.66     3817.83     34.71 o 
   4   0   6     1057.66     1055.95     10.51 o 
   5   0   6       17.89       13.32      1.08 o 
   6   0   6      357.75      390.36      5.37 o 
   7   0   6        1.14        5.64      1.03 o 
   8   0   6      190.53      175.02      3.16 o 
   9   0   6        8.91        5.88      1.29 o 
  10   0   6        9.20        4.74      2.12 o 
  11   0   6      466.28      461.27      8.45 o 
  12   0   6       24.21       17.75      3.51 o 
  13   0   6        8.11        6.11      3.41 o 
  14   0   6        2.12       -4.96      4.96 o 
  15   0   6        3.40        4.80      5.50 o 
  16   0   6       46.67       59.56      9.97 o 
 -16   1   6        5.62        0.16      4.75 o 
 -15   1   6        5.09        6.76      3.63 o 
 -14   1   6       30.85       24.16      3.06 o 
 -13   1   6        9.33        9.97      2.67 o 
 -12   1   6      146.12      141.06      3.53 o 
 -11   1   6       40.60       39.28      2.57 o 
 -10   1   6      190.24      195.57      3.30 o 
  -9   1   6      151.31      158.77      3.56 o 
  -8   1   6      130.30      136.30      2.53 o 
  -7   1   6      398.67      429.36      5.24 o 
  -6   1   6      321.82      344.00      3.66 o 
  -5   1   6      113.47      107.49      1.53 o 
  -4   1   6      327.04      356.02      3.06 o 
  -3   1   6      887.91      938.48      7.46 o 
  -2   1   6      286.14      278.62      2.55 o 
  -1   1   6      605.83      618.48      4.67 o 
   0   1   6     1883.25     1969.40     14.94 o 
   1   1   6     1147.27     1195.92     13.04 o 
   2   1   6     1061.88     1108.01      8.02 o 
   3   1   6     3489.55     3953.83     27.19 o 
   4   1   6     1044.70     1112.03      8.22 o 
   5   1   6       44.50       35.49      1.54 o 
   6   1   6      345.35      314.40      3.18 o 
   7   1   6      524.59      546.41      4.85 o 
   8   1   6      237.68      240.24      2.63 o 
   9   1   6      273.62      259.26      3.12 o 
  10   1   6      291.65      291.83      7.61 o 
  11   1   6       85.00       80.74      2.65 o 
  12   1   6      171.35      171.38      3.90 o 
  13   1   6       16.49       12.02      2.76 o 
  14   1   6       54.68       54.75      3.74 o 
  15   1   6        4.90       -0.17      4.80 o 
 -16   2   6        5.28        1.91      5.30 o 
 -15   2   6        7.67        7.04      4.80 o 
 -14   2   6      221.44      217.43      5.36 o 
 -13   2   6      109.70      116.96      3.68 o 
 -12   2   6       12.79       16.26      2.35 o 
 -11   2   6       39.09       41.52      2.39 o 
 -10   2   6      196.02      193.81      3.21 o 
  -9   2   6       37.10       33.08      1.55 o 
  -8   2   6        1.77        0.21      1.12 o 
  -7   2   6      374.48      390.99      7.04 o 
  -6   2   6      295.79      290.67      4.82 o 
  -5   2   6       34.29       34.53      1.18 o 
  -4   2   6       33.38       37.62      0.80 o 
  -3   2   6       60.84       64.08      1.46 o 
  -2   2   6      818.80      890.42      6.49 o 
  -1   2   6     3194.96     3551.22     29.05 o 
   0   2   6     2456.31     2687.61     21.00 o 
   1   2   6      831.02      904.19      6.47 o 
   2   2   6     2148.50     2361.57     16.36 o 
   3   2   6      495.83      497.28      3.91 o 
   4   2   6      183.93      190.76      2.07 o 
   5   2   6     1043.98     1103.48      8.62 o 
   6   2   6      382.19      360.89      3.50 o 
   7   2   6       87.12       84.70      1.42 o 
   8   2   6      194.46      189.43      2.57 o 
   9   2   6      214.22      221.41      3.43 o 
  10   2   6       30.94       25.20      1.75 o 
  11   2   6       64.66       60.55      3.49 o 
  12   2   6        3.38       -0.17      2.36 o 
  13   2   6       26.03       28.40      3.08 o 
  14   2   6       22.27       21.70      6.52 o 
  15   2   6       17.65       13.29      4.80 o 
 -15   3   6       37.89       36.67      4.23 o 
 -14   3   6        7.70        6.20      2.93 o 
 -13   3   6       34.11       33.84      2.69 o 
 -12   3   6      195.26      189.87      4.30 o 
 -11   3   6      226.82      206.86      4.18 o 
 -10   3   6        0.17       -0.95      1.83 o 
  -9   3   6      132.78      143.44      2.62 o 
  -8   3   6       28.82       26.46      1.59 o 
  -7   3   6      143.79      139.80      2.29 o 
  -6   3   6       75.84       72.57      1.76 o 
  -5   3   6      487.58      502.99      5.18 o 
  -4   3   6      611.10      646.33      6.06 o 
  -3   3   6      694.69      727.36      6.06 o 
  -2   3   6      198.50      199.80      1.91 o 
  -1   3   6     1362.19     1459.26     10.36 o 
   0   3   6      434.29      448.84      9.83 o 
   1   3   6      249.20      241.69      2.20 o 
   2   3   6      288.48      317.87      2.68 o 
   3   3   6      244.37      242.57      2.25 o 
   4   3   6      286.93      317.51      3.10 o 
   5   3   6      469.62      464.10      3.96 o 
   6   3   6      115.66      115.68      1.66 o 
   7   3   6      214.75      223.23      2.54 o 
   8   3   6      460.22      435.72      4.53 o 
   9   3   6      251.87      253.02      3.23 o 
  10   3   6      109.88      103.50      2.39 o 
  11   3   6       13.96       13.30      1.92 o 
  12   3   6      334.84      329.55      5.37 o 
  13   3   6       59.86       60.40      3.54 o 
  14   3   6       26.68       21.37      3.76 o 
  15   3   6       28.41       33.40      4.37 o 
 -15   4   6       47.57       46.47      4.49 o 
 -14   4   6       30.51       31.45      2.99 o 
 -13   4   6       15.16       14.97      4.30 o 
 -12   4   6        6.39        1.53      2.42 o 
 -11   4   6      186.35      192.22      3.82 o 
 -10   4   6       95.02       92.39      2.65 o 
  -9   4   6       18.79       22.55      1.90 o 
  -8   4   6       66.93       65.19      1.83 o 
  -7   4   6      325.82      331.29      3.68 o 
  -6   4   6       61.85       56.91      1.46 o 
  -5   4   6      226.06      240.08      2.89 o 
  -4   4   6      189.99      189.98      2.36 o 
  -3   4   6      212.88      202.00      5.89 o 
  -2   4   6      176.76      172.01      1.77 o 
  -1   4   6      720.98      739.43      5.62 o 
   0   4   6     1127.71     1257.19      9.45 o 
   1   4   6      387.64      380.00      3.08 o 
   2   4   6       77.06       74.97      1.46 o 
   3   4   6       18.13       19.31      0.76 o 
   4   4   6      100.11      107.70      1.41 o 
   5   4   6      318.72      315.80      3.11 o 
   6   4   6      122.21      124.62      1.65 o 
   7   4   6      518.19      520.41      5.25 o 
   8   4   6       52.03       49.75      3.29 o 
   9   4   6        3.67        1.83      1.62 o 
  10   4   6      555.98      549.57      6.76 o 
  11   4   6      125.61      124.53      4.71 o 
  12   4   6       13.36       15.39      2.54 o 
  13   4   6      180.69      197.04      4.77 o 
  14   4   6       67.58       68.84      4.40 o 
  15   4   6        2.17        0.50      4.94 o 
 -15   5   6       79.32       84.78      5.00 o 
 -14   5   6       70.77       63.78      4.41 o 
 -13   5   6       16.44       14.92      3.16 o 
 -12   5   6       15.07       13.98      2.63 o 
 -11   5   6      118.13      128.64      4.19 o 
 -10   5   6      202.33      180.99      3.83 o 
  -9   5   6        3.61       -0.47      4.13 o 
  -8   5   6       21.84       19.48      1.50 o 
  -7   5   6       84.42       76.77      1.94 o 
  -6   5   6      109.54      113.62      1.98 o 
  -5   5   6       20.91       21.70      1.20 o 
  -4   5   6      145.52      139.09      2.66 o 
  -3   5   6      618.20      653.13      5.96 o 
  -2   5   6      118.52      123.96      1.60 o 
  -1   5   6       76.51       78.59      1.11 o 
   0   5   6      126.54      127.16      1.60 o 
   1   5   6      227.02      223.33      3.22 o 
   2   5   6      121.23      119.66      1.68 o 
   3   5   6       43.93       43.26      0.93 o 
   4   5   6      231.68      214.26      2.35 o 
   5   5   6      328.91      350.80      4.08 o 
   6   5   6      242.64      234.76      2.59 o 
   7   5   6      686.40      715.72      6.89 o 
   8   5   6      449.64      453.08      5.52 o 
   9   5   6       32.87       31.89      2.14 o 
  10   5   6       43.61       36.54      2.53 o 
  11   5   6      162.28      172.35      4.03 o 
  12   5   6       11.92       11.76      3.22 o 
  13   5   6       65.09       65.33      4.58 o 
  14   5   6       85.39       76.24      9.15 o 
 -14   6   6       19.84       21.18      3.91 o 
 -13   6   6       23.78       21.53      3.34 o 
 -12   6   6      134.79      127.27      4.22 o 
 -11   6   6       44.01       47.75      3.24 o 
 -10   6   6      251.58      262.91      4.51 o 
  -9   6   6      108.27       97.97      2.95 o 
  -8   6   6      128.02      128.79      4.23 o 
  -7   6   6       51.49       56.29      1.80 o 
  -6   6   6       39.04       38.50      1.64 o 
  -5   6   6       63.94       64.02      1.62 o 
  -4   6   6       25.99       24.31      1.19 o 
  -3   6   6       69.77       70.46      1.41 o 
  -2   6   6      178.36      176.07      3.99 o 
  -1   6   6      609.54      612.18      5.36 o 
   0   6   6      264.89      264.95      3.36 o 
   1   6   6      182.29      192.20      2.03 o 
   2   6   6       24.20       25.86      0.90 o 
   3   6   6      314.40      314.35      3.19 o 
   4   6   6      471.23      497.26      5.38 o 
   5   6   6       47.26       44.62      1.04 o 
   6   6   6        3.59        4.65      1.05 o 
   7   6   6      101.37       97.01      2.36 o 
   8   6   6      112.33      106.53      2.63 o 
   9   6   6       69.76       68.86      2.75 o 
  10   6   6       76.03       78.74      2.99 o 
  11   6   6      168.88      167.75      4.26 o 
  12   6   6       62.90       66.64      4.10 o 
  13   6   6       36.70       31.05      3.93 o 
  14   6   6       22.48       25.10      4.75 o 
 -14   7   6      113.01      128.28      6.41 o 
 -13   7   6      111.93      116.76     13.43 o 
 -12   7   6       22.55       22.84      3.99 o 
 -11   7   6       30.82       38.61      3.29 o 
 -10   7   6      131.26      132.51      3.75 o 
  -9   7   6       21.96       21.58      2.41 o 
  -8   7   6       18.14       16.25      1.83 o 
  -7   7   6       20.75       19.98      1.78 o 
  -6   7   6      267.95      274.74      5.11 o 
  -5   7   6       23.24       20.31      1.22 o 
  -4   7   6      591.96      588.91      9.27 o 
  -3   7   6      432.99      449.60      4.51 o 
  -2   7   6       31.28       28.80      1.48 o 
  -1   7   6      112.72      108.44      1.60 o 
   0   7   6       82.83       81.34      1.34 o 
   1   7   6      174.06      159.75      1.98 o 
   2   7   6      145.11      142.00      1.92 o 
   3   7   6      130.12      117.17      1.89 o 
   4   7   6      149.48      140.31      1.88 o 
   5   7   6       84.98       74.42      1.56 o 
   6   7   6      221.72      222.81      3.48 o 
   7   7   6      162.50      146.76      3.12 o 
   8   7   6       91.54       98.94      3.00 o 
   9   7   6      230.14      233.04      7.23 o 
  10   7   6       10.70       13.00      3.02 o 
  11   7   6       18.43       16.98      3.37 o 
  12   7   6       26.57       23.39      3.81 o 
  13   7   6        8.56        4.12      5.57 o 
 -13   8   6       12.32       22.83      4.57 o 
 -12   8   6        6.13       -1.03      3.48 o 
 -11   8   6      211.90      226.79      5.69 o 
 -10   8   6       18.01       19.46      5.19 o 
  -9   8   6      128.29      121.90      3.78 o 
  -8   8   6       22.32       20.83      2.57 o 
  -7   8   6       26.53       25.61      2.01 o 
  -6   8   6      196.08      176.72      3.53 o 
  -5   8   6      186.99      178.14      3.01 o 
  -4   8   6      256.90      257.78      3.74 o 
  -3   8   6       47.05       42.57      1.57 o 
  -2   8   6      284.49      283.81      3.19 o 
  -1   8   6      432.25      420.44      4.02 o 
   0   8   6       36.96       33.74      1.19 o 
   1   8   6       35.56       32.73      1.80 o 
   2   8   6       72.07       73.47      1.54 o 
   3   8   6        4.79        5.45      1.08 o 
   4   8   6      171.47      172.44      5.60 o 
   5   8   6      409.97      419.48      5.17 o 
   6   8   6      128.52      125.65      2.74 o 
   7   8   6      139.84      150.06      3.55 o 
   8   8   6      151.29      153.94      3.98 o 
   9   8   6       24.32       22.43      3.12 o 
  10   8   6       40.94       38.00      4.02 o 
  11   8   6       41.90       41.67      4.52 o 
  12   8   6        2.92        7.07      5.14 o 
 -12   9   6       52.33       51.39      4.05 o 
 -11   9   6       96.97      112.69      4.68 o 
 -10   9   6       11.07       10.31      3.19 o 
  -9   9   6       30.53       27.13      2.97 o 
  -8   9   6      100.71      104.68      4.18 o 
  -7   9   6       66.39       65.60      5.08 o 
  -6   9   6      128.74      127.17      4.89 o 
  -5   9   6       14.70       12.30      2.03 o 
  -4   9   6       32.86       34.96      2.99 o 
  -3   9   6      219.99      214.66      3.46 o 
  -2   9   6      871.55      909.25      9.86 o 
  -1   9   6      115.42      108.57      2.41 o 
   0   9   6       11.98       11.85      1.31 o 
   1   9   6      260.02      268.39      6.96 o 
   2   9   6       10.07       10.79      2.10 o 
   3   9   6       18.39       18.18      1.56 o 
   4   9   6       91.30       99.55      2.91 o 
   5   9   6      145.86      146.44      3.73 o 
   6   9   6       32.09       31.81      2.66 o 
   7   9   6       82.89       79.00      3.16 o 
   8   9   6        7.05        1.93      3.23 o 
   9   9   6       23.05       24.27      3.96 o 
  10   9   6        1.21       -2.81      3.89 o 
  11   9   6       26.26       15.23      7.05 o 
 -11  10   6       13.02       16.35      5.29 o 
 -10  10   6       59.98       57.02      4.66 o 
  -9  10   6       20.40       13.14      3.79 o 
  -8  10   6        4.77        5.25      3.26 o 
  -7  10   6       12.09        9.09      5.85 o 
  -6  10   6       85.01       92.61      3.92 o 
  -5  10   6      104.86      101.19      3.60 o 
  -4  10   6       26.82       23.60      2.37 o 
  -3  10   6      456.07      488.15     16.87 o 
  -2  10   6      193.99      192.62      5.70 o 
  -1  10   6       69.00       71.76      2.32 o 
   0  10   6        0.78        2.16      2.03 o 
   1  10   6      191.82      189.10      6.01 o 
   2  10   6       47.02       45.02      2.40 o 
   3  10   6      166.52      171.22      5.44 o 
   4  10   6       87.77       82.37      3.05 o 
   5  10   6       62.80       64.32      3.62 o 
   6  10   6        5.75        4.68      2.36 o 
   7  10   6       85.11       93.92      5.17 o 
   8  10   6       37.65       41.03      3.88 o 
   9  10   6       34.32       33.99      3.95 o 
  10  10   6       16.31       17.50      5.10 o 
  -9  11   6       37.81       40.79      4.56 o 
  -8  11   6       60.54       59.53      4.60 o 
  -7  11   6       28.68       31.43      3.79 o 
  -6  11   6       79.79       82.21      4.27 o 
  -5  11   6       43.90       43.97      3.88 o 
  -4  11   6       24.59       28.68      3.76 o 
  -3  11   6       47.80       44.80      3.42 o 
  -2  11   6       86.02       87.86      3.40 o 
  -1  11   6       52.51       57.76      5.74 o 
   0  11   6      112.25      108.59      3.45 o 
   1  11   6       85.32       88.20      3.28 o 
   2  11   6       21.20       21.03      2.83 o 
   3  11   6        6.31        6.30      2.38 o 
   4  11   6        1.65       -1.65      2.44 o 
   5  11   6        6.64        6.52      3.07 o 
   6  11   6       62.30       67.88      4.27 o 
   7  11   6       16.12       18.90      6.88 o 
   8  11   6        1.95        2.60      4.17 o 
   9  11   6       62.07       65.63      5.19 o 
  -7  12   6       16.19       19.22      5.73 o 
  -6  12   6        1.66       -0.31      3.98 o 
  -5  12   6        4.83        9.70      3.91 o 
  -4  12   6       42.28       42.77      5.17 o 
  -3  12   6       35.41       41.31      4.14 o 
  -2  12   6        1.77        0.00      3.08 o 
  -1  12   6       17.84       13.57      3.36 o 
   0  12   6       19.68       17.03      3.22 o 
   1  12   6        8.32        4.93      4.19 o 
   2  12   6       12.08       14.08      3.76 o 
   3  12   6       84.89       80.87      4.17 o 
   4  12   6       14.17       12.67      4.35 o 
   5  12   6       25.71       26.79      4.96 o 
   6  12   6       78.29       89.22      5.36 o 
   7  12   6       32.06       35.32      5.43 o 
  -4  13   6        0.38       -4.70      4.70 o 
  -3  13   6       43.36       34.72      4.96 o 
  -2  13   6       10.79        2.94      5.17 o 
  -1  13   6       46.03       53.48      4.40 o 
   0  13   6        3.04        2.12      4.85 o 
   1  13   6        6.93        9.62      4.53 o 
   2  13   6       27.57       22.42      3.93 o 
   3  13   6       14.83       10.91      5.54 o 
 -16   0   7        1.03        3.77      7.05 o 
 -15   0   7        3.64        2.39      5.97 o 
 -14   0   7       22.49       21.10      4.41 o 
 -13   0   7       60.69       65.61      5.94 o 
 -12   0   7        9.92       15.43      4.33 o 
 -11   0   7      290.92      288.20      6.62 o 
 -10   0   7       22.19       21.02      2.53 o 
  -9   0   7       26.78       21.99      2.53 o 
  -8   0   7      386.80      363.52      6.95 o 
  -7   0   7       39.13       38.48      2.29 o 
  -6   0   7      166.67      173.40      3.69 o 
  -5   0   7       22.88       20.35      1.34 o 
  -4   0   7       86.23       84.63      2.09 o 
  -3   0   7       54.74       52.27      1.36 o 
  -2   0   7      448.98      451.61      5.21 o 
  -1   0   7     3087.30     3560.06     36.79 o 
   0   0   7      766.89      897.53     10.63 o 
   1   0   7        9.38        8.56      0.86 o 
   2   0   7      479.90      531.00      6.14 o 
   3   0   7      113.52      118.06      2.02 o 
   4   0   7        8.84        7.83      0.94 o 
   5   0   7      160.38      139.58      2.75 o 
   6   0   7      656.24      666.72      9.02 o 
   7   0   7       49.99       50.11      1.87 o 
   8   0   7      157.90      160.37      2.70 o 
   9   0   7      328.22      323.64      5.17 o 
  10   0   7      195.57      193.37      4.60 o 
  11   0   7       82.32       75.42      4.12 o 
  12   0   7       74.94       70.38      3.89 o 
  13   0   7        0.58        3.01      3.35 o 
  14   0   7        2.16       -4.54      4.57 o 
  15   0   7        9.05       15.56      7.64 o 
 -16   1   7       14.30       12.39      5.00 o 
 -15   1   7       74.40       71.65      4.57 o 
 -14   1   7       25.37       34.05      3.74 o 
 -13   1   7       26.71       26.52      3.26 o 
 -12   1   7      161.51      147.47      9.18 o 
 -11   1   7      178.05      169.49      3.97 o 
 -10   1   7      390.21      369.70      5.11 o 
  -9   1   7      107.91      100.21      2.55 o 
  -8   1   7       19.30       18.64      1.81 o 
  -7   1   7       41.79       41.08      1.90 o 
  -6   1   7      225.52      225.02      2.91 o 
  -5   1   7      106.36      105.55      1.65 o 
  -4   1   7       15.21       11.93      0.84 o 
  -3   1   7       21.93       24.12      0.86 o 
  -2   1   7     1004.12     1028.33      7.85 o 
  -1   1   7       21.56       23.13      1.57 o 
   0   1   7     2616.72     2920.60     20.77 o 
   1   1   7     1337.39     1424.69     10.17 o 
   2   1   7      432.53      453.12      3.48 o 
   3   1   7       88.73       91.06      1.13 o 
   4   1   7       80.09       79.71      1.26 o 
   5   1   7      139.54      146.52      2.00 o 
   6   1   7      106.88      102.50      1.70 o 
   7   1   7      375.90      370.55      3.72 o 
   8   1   7      121.17      112.28      1.73 o 
   9   1   7      159.16      147.50      2.12 o 
  10   1   7      211.53      196.72      3.62 o 
  11   1   7       36.53       32.17      2.01 o 
  12   1   7       88.74       77.47      2.96 o 
  13   1   7       13.20       10.36      2.51 o 
  14   1   7       16.83       20.51      3.11 o 
  15   1   7      103.25      117.48      5.65 o 
 -15   2   7       29.45       28.62      4.51 o 
 -14   2   7       26.87       32.70      3.65 o 
 -13   2   7       51.78       59.97      3.18 o 
 -12   2   7        1.02        1.82      2.49 o 
 -11   2   7       74.87       80.95      2.93 o 
 -10   2   7      120.20      112.92      2.97 o 
  -9   2   7      574.85      545.89      6.94 o 
  -8   2   7      112.93      109.27      2.62 o 
  -7   2   7       57.43       52.44      1.82 o 
  -6   2   7       53.71       56.88      1.60 o 
  -5   2   7      536.68      523.51      5.39 o 
  -4   2   7      172.47      162.56      3.27 o 
  -3   2   7      468.57      472.99      4.42 o 
  -2   2   7      139.80      129.98      1.46 o 
  -1   2   7      682.00      737.14      5.62 o 
   0   2   7      520.04      562.95      4.72 o 
   1   2   7      521.38      568.83      4.29 o 
   2   2   7      537.96      531.76      4.06 o 
   3   2   7      338.53      330.23      3.17 o 
   4   2   7       14.51       16.11      0.79 o 
   5   2   7      659.11      645.52      6.23 o 
   6   2   7      388.58      381.14      3.84 o 
   7   2   7       93.20       90.08      1.65 o 
   8   2   7     1033.00     1027.18      9.41 o 
   9   2   7       88.96       91.85      2.15 o 
  10   2   7       12.80       14.73      1.85 o 
  11   2   7      160.33      155.41      3.11 o 
  12   2   7       32.05       31.76      2.73 o 
  13   2   7       52.65       47.40      3.53 o 
  14   2   7       20.84       22.43      3.66 o 
  15   2   7        3.75        3.08      3.77 o 
 -15   3   7        8.62       14.56      4.40 o 
 -14   3   7       27.03       28.62      3.66 o 
 -13   3   7       38.36       33.20      5.95 o 
 -12   3   7       73.69       65.65      3.35 o 
 -11   3   7      138.51      133.66      4.23 o 
 -10   3   7        8.94        9.66      2.08 o 
  -9   3   7      108.48      111.93      4.74 o 
  -8   3   7        1.95        0.13      1.44 o 
  -7   3   7      117.27      119.58      2.28 o 
  -6   3   7      143.92      142.29      2.35 o 
  -5   3   7       11.97       10.29      1.12 o 
  -4   3   7      203.88      215.47      2.62 o 
  -3   3   7       98.97       92.70      1.47 o 
  -2   3   7      773.01      800.02      6.48 o 
  -1   3   7      969.56     1014.56      7.62 o 
   0   3   7       56.64       49.51      0.97 o 
   1   3   7      639.34      695.68      5.59 o 
   2   3   7      172.86      159.08      1.83 o 
   3   3   7      194.58      202.83      4.19 o 
   4   3   7      174.47      156.95      2.01 o 
   5   3   7      172.34      159.51      2.41 o 
   6   3   7      106.13      104.24      1.66 o 
   7   3   7      184.73      181.07      2.33 o 
   8   3   7      471.78      464.12      5.32 o 
   9   3   7      119.72      117.17      6.28 o 
  10   3   7       13.27       12.76      1.83 o 
  11   3   7        6.28        7.56      1.96 o 
  12   3   7       24.89       26.54      2.88 o 
  13   3   7       47.98       45.01      3.74 o 
  14   3   7       31.49       29.26      4.61 o 
  15   3   7       67.19       72.15      4.89 o 
 -15   4   7       52.19       51.83      5.05 o 
 -14   4   7        0.19        4.71      3.02 o 
 -13   4   7       17.77       18.02      3.06 o 
 -12   4   7       21.29       22.62      2.93 o 
 -11   4   7        0.93       -0.17      2.18 o 
 -10   4   7       21.08       26.70      2.20 o 
  -9   4   7       13.12       12.92      2.19 o 
  -8   4   7       59.19       59.66      2.23 o 
  -7   4   7      100.88      106.81      2.08 o 
  -6   4   7       12.16       12.31      1.13 o 
  -5   4   7      399.20      405.72      4.25 o 
  -4   4   7       23.83       24.80      1.16 o 
  -3   4   7      320.37      339.50      3.53 o 
  -2   4   7       28.73       27.74      0.94 o 
  -1   4   7      184.13      184.35      2.32 o 
   0   4   7      378.58      409.34      3.98 o 
   1   4   7       60.36       65.91      2.45 o 
   2   4   7      284.14      267.63      3.00 o 
   3   4   7      141.33      143.75      1.91 o 
   4   4   7       64.23       62.45      1.23 o 
   5   4   7      541.97      549.00      5.22 o 
   6   4   7       26.48       26.26      1.85 o 
   7   4   7      482.42      470.19      4.59 o 
   8   4   7      835.53      862.24      9.01 o 
   9   4   7      168.02      170.56      3.13 o 
  10   4   7      154.87      156.68      3.74 o 
  11   4   7       76.04       72.56      3.08 o 
  12   4   7       96.22      102.37      3.59 o 
  13   4   7       18.52       24.49      3.77 o 
  14   4   7        8.09        5.57      4.57 o 
 -14   5   7       77.42       77.67      4.28 o 
 -13   5   7       31.35       42.30      3.58 o 
 -12   5   7       29.56       25.50      2.97 o 
 -11   5   7      108.38      107.90      3.70 o 
 -10   5   7      147.02      122.97      3.28 o 
  -9   5   7        6.89        4.50      2.03 o 
  -8   5   7       71.17       69.19      2.21 o 
  -7   5   7       38.44       41.46      1.69 o 
  -6   5   7      205.89      203.31      3.86 o 
  -5   5   7      283.53      287.70      3.70 o 
  -4   5   7      230.59      228.97      3.19 o 
  -3   5   7      537.18      551.71      5.13 o 
  -2   5   7      155.29      144.50      1.84 o 
  -1   5   7      265.70      266.18      2.94 o 
   0   5   7      214.37      209.43      2.40 o 
   1   5   7        7.66        7.40      0.81 o 
   2   5   7      112.57      106.63      1.68 o 
   3   5   7      194.90      177.79      4.55 o 
   4   5   7      166.93      146.75      1.95 o 
   5   5   7       14.37       15.46      1.07 o 
   6   5   7      263.46      251.79      2.88 o 
   7   5   7      116.42      118.65      4.02 o 
   8   5   7       95.20       93.07      2.22 o 
   9   5   7      234.39      231.64      4.20 o 
  10   5   7      111.91      102.19      3.39 o 
  11   5   7      131.05      133.99      3.95 o 
  12   5   7        6.33        5.63      4.90 o 
  13   5   7       20.16       23.30      4.69 o 
  14   5   7       52.81       58.02      7.62 o 
 -14   6   7       73.26       72.76      5.09 o 
 -13   6   7       21.88       17.92      3.27 o 
 -12   6   7       51.49       51.28      3.40 o 
 -11   6   7       82.42       82.48      3.73 o 
 -10   6   7       55.07       49.69      2.75 o 
  -9   6   7      226.36      229.87      3.89 o 
  -8   6   7       99.53      102.85      2.81 o 
  -7   6   7       59.37       52.60      2.05 o 
  -6   6   7       74.70       67.33      2.35 o 
  -5   6   7      227.28      236.13      3.52 o 
  -4   6   7      307.23      291.07      6.36 o 
  -3   6   7       83.98       79.32      2.18 o 
  -2   6   7       34.68       32.34      1.05 o 
  -1   6   7       45.24       41.87      1.70 o 
   0   6   7       26.30       25.23      1.08 o 
   1   6   7      406.95      409.35      4.02 o 
   2   6   7       23.94       25.32      1.22 o 
   3   6   7      829.68      848.31      8.45 o 
   4   6   7       84.23       83.11      1.40 o 
   5   6   7      414.72      406.45      3.81 o 
   6   6   7      134.96      131.27      2.38 o 
   7   6   7       79.67       82.06      2.41 o 
   8   6   7      152.01      143.14      3.22 o 
   9   6   7       58.05       56.52      2.85 o 
  10   6   7       48.32       48.39      3.42 o 
  11   6   7       87.00       84.84      3.78 o 
  12   6   7       20.60       24.73      6.01 o 
  13   6   7       38.92       40.17      5.04 o 
 -13   7   7       33.69       34.42      4.98 o 
 -12   7   7       27.92       19.45      3.63 o 
 -11   7   7       52.57       60.42      3.77 o 
 -10   7   7       62.58       58.71      3.43 o 
  -9   7   7       48.79       40.17      3.20 o 
  -8   7   7        1.93        3.46      1.94 o 
  -7   7   7      139.61      129.92      6.36 o 
  -6   7   7       30.97       34.05      3.32 o 
  -5   7   7       79.50       77.55      2.12 o 
  -4   7   7       30.22       29.08      1.43 o 
  -3   7   7      324.28      326.16      6.29 o 
  -2   7   7      198.76      199.98      2.43 o 
  -1   7   7      547.60      555.33      5.22 o 
   0   7   7      322.88      322.69      6.57 o 
   1   7   7      912.65      929.68      9.21 o 
   2   7   7      192.10      192.49      2.82 o 
   3   7   7       32.15       33.86      1.16 o 
   4   7   7      168.55      161.01      2.51 o 
   5   7   7      166.80      174.39      2.63 o 
   6   7   7      106.81      107.87      2.52 o 
   7   7   7      249.92      250.46      6.14 o 
   8   7   7       65.54       65.31      2.89 o 
   9   7   7      131.98      135.82      4.00 o 
  10   7   7       16.24       13.11      3.45 o 
  11   7   7       37.12       37.85      4.12 o 
  12   7   7        4.14        4.32      4.25 o 
  13   7   7        0.12        0.69      5.32 o 
 -12   8   7       19.30       23.93      4.34 o 
 -11   8   7       82.08       87.55      5.53 o 
 -10   8   7        0.58        0.18      3.05 o 
  -9   8   7       26.92       26.46      3.01 o 
  -8   8   7       36.15       27.87      2.63 o 
  -7   8   7        1.49        0.28      1.94 o 
  -6   8   7       30.36       28.56      2.10 o 
  -5   8   7      394.70      409.62      8.59 o 
  -4   8   7      409.26      427.50      5.68 o 
  -3   8   7      308.07      301.73      4.20 o 
  -2   8   7      258.31      237.92      3.18 o 
  -1   8   7      455.05      478.66      6.68 o 
   0   8   7      170.96      157.79      7.88 o 
   1   8   7      344.13      361.33      5.39 o 
   2   8   7      178.50      183.38      4.37 o 
   3   8   7        1.46        2.56      1.67 o 
   4   8   7      127.07      127.70      2.90 o 
   5   8   7      280.58      275.86      4.33 o 
   6   8   7       15.31       15.17      2.17 o 
   7   8   7      249.09      244.66      5.21 o 
   8   8   7       28.43       23.67      3.05 o 
   9   8   7       26.88       28.03      3.72 o 
  10   8   7      145.24      144.17      5.61 o 
  11   8   7       14.64       17.43      4.73 o 
  12   8   7        4.07        3.17      5.12 o 
 -11   9   7       16.54       11.06      6.88 o 
 -10   9   7       33.61       38.42      3.62 o 
  -9   9   7       14.84       10.99      3.18 o 
  -8   9   7       16.59       16.77      2.94 o 
  -7   9   7        7.02        8.34      2.93 o 
  -6   9   7        5.20        6.22      2.14 o 
  -5   9   7       65.62       63.35      2.60 o 
  -4   9   7        9.89        8.48      1.95 o 
  -3   9   7      271.05      276.91      4.36 o 
  -2   9   7      245.78      262.87      4.19 o 
  -1   9   7       29.77       29.95      1.94 o 
   0   9   7       20.66       20.89      1.73 o 
   1   9   7       23.34       21.51      2.03 o 
   2   9   7       43.39       42.48      2.06 o 
   3   9   7      268.04      264.16      4.20 o 
   4   9   7       59.94       66.69      2.89 o 
   5   9   7       76.14       74.17      2.93 o 
   6   9   7       74.73       75.91      3.19 o 
   7   9   7       30.49       32.95      3.24 o 
   8   9   7        9.46        8.77      2.95 o 
   9   9   7       16.39       12.63      3.67 o 
  10   9   7       25.96       34.45      4.40 o 
  11   9   7       37.36       40.71      5.17 o 
 -10  10   7       41.45       40.34      6.18 o 
  -9  10   7       18.97       27.13      4.74 o 
  -8  10   7       41.29       36.47      3.29 o 
  -7  10   7       25.47       22.65      3.10 o 
  -6  10   7       19.64       23.37      4.38 o 
  -5  10   7        8.76       11.17      3.27 o 
  -4  10   7       25.14       21.43      2.38 o 
  -3  10   7       28.95       30.12      3.33 o 
  -2  10   7       24.75       22.71      3.08 o 
  -1  10   7       10.37       13.05      1.95 o 
   0  10   7      252.51      266.95      4.30 o 
   1  10   7       55.28       61.09      2.42 o 
   2  10   7        2.24        3.53      1.85 o 
   3  10   7       54.01       50.88      2.49 o 
   4  10   7       34.52       28.75      3.61 o 
   5  10   7       37.08       34.97      3.14 o 
   6  10   7       15.27       11.45      2.78 o 
   7  10   7       68.84       78.95      5.62 o 
   8  10   7       71.47       73.25      4.26 o 
   9  10   7       83.43       92.46      4.68 o 
  10  10   7        6.68        6.99      4.66 o 
  -8  11   7        6.45       10.95      4.00 o 
  -7  11   7        4.09        2.28      3.62 o 
  -6  11   7       19.53       23.16      3.60 o 
  -5  11   7       97.44       96.20      6.12 o 
  -4  11   7       97.43       92.25      4.22 o 
  -3  11   7       51.31       47.46      3.60 o 
  -2  11   7        4.22       -0.98      4.15 o 
  -1  11   7        7.42        5.30      4.84 o 
   0  11   7        8.32        8.85      3.01 o 
   1  11   7      110.40      129.40      5.86 o 
   2  11   7       23.61       21.41      3.35 o 
   3  11   7       26.14       34.96      3.82 o 
   4  11   7      112.65      120.00      4.80 o 
   5  11   7       77.21       79.71      4.29 o 
   6  11   7        4.97        2.74      3.66 o 
   7  11   7       41.64       42.64      4.88 o 
   8  11   7       68.17       76.11      5.60 o 
  -6  12   7       45.98       45.80      4.63 o 
  -5  12   7       31.94       38.85      7.85 o 
  -4  12   7       11.67       20.07      4.67 o 
  -3  12   7       43.08       39.23      5.12 o 
  -2  12   7       68.90       63.51      4.46 o 
  -1  12   7       10.46        2.70      3.52 o 
   0  12   7        2.98        6.72      9.02 o 
   1  12   7       77.16       87.92      5.56 o 
   2  12   7        1.59        3.54      3.64 o 
   3  12   7       18.03       25.68      4.68 o 
   4  12   7        2.14        5.38      4.03 o 
   5  12   7       16.27       21.95      5.17 o 
   6  12   7       13.14       14.34      4.67 o 
  -2  13   7       46.15       40.63      5.77 o 
  -1  13   7       17.26       14.34      6.67 o 
   0  13   7       29.26       29.76      6.30 o 
   1  13   7        4.35       10.16      4.72 o 
   2  13   7       55.17       62.26      5.30 o 
 -15   0   8       46.63       53.92      5.47 o 
 -14   0   8       36.54       37.88      4.62 o 
 -13   0   8       25.74       37.10      5.88 o 
 -12   0   8        0.93       -1.43      4.26 o 
 -11   0   8      182.84      176.31      6.70 o 
 -10   0   8        0.25        3.21      2.59 o 
  -9   0   8       34.68       39.43      2.62 o 
  -8   0   8      647.04      627.12     10.83 o 
  -7   0   8       96.36       96.13      3.11 o 
  -6   0   8        2.64        1.34      1.62 o 
  -5   0   8       11.05       11.29      1.56 o 
  -4   0   8      296.89      265.78      4.39 o 
  -3   0   8       39.53       39.49      1.53 o 
  -2   0   8      158.64      155.24      2.56 o 
  -1   0   8      110.22      102.62      1.91 o 
   0   0   8      606.02      624.42      7.13 o 
   1   0   8     2464.65     2763.69     27.83 o 
   2   0   8      209.63      197.24      2.83 o 
   3   0   8       41.49       44.73      1.65 o 
   4   0   8      196.05      184.09      3.10 o 
   5   0   8      305.17      306.17      5.48 o 
   6   0   8      154.50      143.03      3.25 o 
   7   0   8       16.05       14.78      1.47 o 
   8   0   8      192.00      191.82      3.81 o 
   9   0   8        9.00        6.49      1.84 o 
  10   0   8      222.42      214.53      5.74 o 
  11   0   8        1.69        0.92      3.02 o 
  12   0   8        2.74       -1.53      3.06 o 
  13   0   8       20.89       20.66      5.01 o 
  14   0   8       14.98       10.09      6.31 o 
  15   0   8       30.77       36.52      7.19 o 
 -15   1   8        0.86        2.38      4.03 o 
 -14   1   8      110.08      103.94      4.37 o 
 -13   1   8       24.80       23.96      3.33 o 
 -12   1   8        3.51        0.89      3.03 o 
 -11   1   8       95.81       96.99      3.45 o 
 -10   1   8      549.12      570.57      8.75 o 
  -9   1   8      138.39      129.53      5.08 o 
  -8   1   8       38.79       39.59      1.77 o 
  -7   1   8        0.70        0.20      1.04 o 
  -6   1   8       76.27       73.07      1.75 o 
  -5   1   8       76.23       81.74      1.54 o 
  -4   1   8      310.60      284.76      3.34 o 
  -3   1   8      108.60       98.46      1.59 o 
  -2   1   8      627.68      616.52      5.57 o 
  -1   1   8      170.70      183.05      1.95 o 
   0   1   8      293.38      324.84      3.10 o 
   1   1   8     1634.69     1753.78     14.74 o 
   2   1   8      107.07       93.24      1.32 o 
   3   1   8      112.75      121.60      1.64 o 
   4   1   8      131.28      129.53      1.82 o 
   5   1   8      446.13      415.98      4.56 o 
   6   1   8       81.34       78.32      1.65 o 
   7   1   8     1054.64     1084.35     11.07 o 
   8   1   8      187.70      198.99      2.41 o 
   9   1   8      322.26      301.00      4.67 o 
  10   1   8       42.75       42.75      2.09 o 
  11   1   8       25.87       24.71      2.32 o 
  12   1   8      109.12      111.20      3.83 o 
  13   1   8       10.22        8.25      2.98 o 
  14   1   8       62.97       71.60      6.12 o 
  15   1   8      164.46      189.71      8.19 o 
 -15   2   8       76.49       71.66      4.64 o 
 -14   2   8       30.68       33.64      3.84 o 
 -13   2   8        8.84       12.22      3.22 o 
 -12   2   8       17.68       18.85      2.68 o 
 -11   2   8       14.34       20.78      4.37 o 
 -10   2   8       49.73       40.06      2.73 o 
  -9   2   8      327.74      314.15      5.65 o 
  -8   2   8      212.84      204.15      3.90 o 
  -7   2   8      188.44      201.37      3.42 o 
  -6   2   8      102.45      102.10      2.00 o 
  -5   2   8      324.37      322.38      3.74 o 
  -4   2   8      187.88      186.04      2.57 o 
  -3   2   8      657.10      668.24     13.17 o 
  -2   2   8      271.11      270.23      2.92 o 
  -1   2   8      299.19      293.67      2.77 o 
   0   2   8      255.91      259.44      2.69 o 
   1   2   8       49.50       56.13      1.02 o 
   2   2   8      125.39      122.48      1.49 o 
   3   2   8      448.34      427.33      4.31 o 
   4   2   8      107.14       99.89      1.68 o 
   5   2   8      187.81      179.78      2.62 o 
   6   2   8      446.94      435.51      4.70 o 
   7   2   8      582.64      589.35      7.83 o 
   8   2   8      336.29      332.89      3.98 o 
   9   2   8       86.77       83.40      2.36 o 
  10   2   8       91.47       94.79      2.59 o 
  11   2   8      100.97      100.08      3.23 o 
  12   2   8       11.26        9.02      2.97 o 
  13   2   8       42.82       46.41      3.63 o 
  14   2   8       14.91       17.11      7.50 o 
 -15   3   8        1.35       -2.83      4.26 o 
 -14   3   8       15.95       15.39      4.30 o 
 -13   3   8      108.16      111.58      4.31 o 
 -12   3   8       33.67       38.17      3.00 o 
 -11   3   8       70.10       67.06      2.92 o 
 -10   3   8       35.66       35.00      2.85 o 
  -9   3   8       83.35       88.00      2.77 o 
  -8   3   8      499.33      502.12      6.18 o 
  -7   3   8       27.57       26.14      1.70 o 
  -6   3   8      325.91      323.45      4.39 o 
  -5   3   8       90.26      102.04      2.07 o 
  -4   3   8       33.10       37.15      1.26 o 
  -3   3   8       35.88       32.04      1.15 o 
  -2   3   8      621.10      660.19      6.05 o 
  -1   3   8      473.96      472.24      4.81 o 
   0   3   8       82.87       82.55      1.47 o 
   1   3   8       50.73       50.43      1.07 o 
   2   3   8      150.37      150.63      2.10 o 
   3   3   8       74.27       76.42      1.34 o 
   4   3   8      282.80      257.84      3.01 o 
   5   3   8        8.22        6.47      1.30 o 
   6   3   8      167.30      159.34      2.49 o 
   7   3   8      641.84      636.07      6.67 o 
   8   3   8      561.75      581.29      6.50 o 
   9   3   8       49.01       55.06      3.19 o 
  10   3   8      274.26      268.52      4.61 o 
  11   3   8      100.81       91.70      3.26 o 
  12   3   8       70.64       71.99      3.91 o 
  13   3   8        4.31        5.82      3.51 o 
  14   3   8       14.93       18.51      4.15 o 
 -14   4   8       51.69       43.93      3.68 o 
 -13   4   8       11.76       15.16      3.12 o 
 -12   4   8       17.65       12.58      2.60 o 
 -11   4   8      104.09      101.75      3.34 o 
 -10   4   8       13.72       10.63      2.20 o 
  -9   4   8      108.75      112.62      2.99 o 
  -8   4   8      219.40      202.79      3.45 o 
  -7   4   8      236.05      257.82      3.73 o 
  -6   4   8      175.02      169.75      2.72 o 
  -5   4   8      144.13      138.17      2.41 o 
  -4   4   8      434.49      425.32      4.40 o 
  -3   4   8       36.89       33.17      1.12 o 
  -2   4   8      126.91      125.02      1.82 o 
  -1   4   8       31.36       28.30      1.26 o 
   0   4   8      552.64      554.38      5.63 o 
   1   4   8       86.54       88.39      1.67 o 
   2   4   8       13.10       12.69      1.10 o 
   3   4   8      628.35      608.56      6.99 o 
   4   4   8      177.26      169.93      2.23 o 
   5   4   8     1382.83     1455.17     14.94 o 
   6   4   8      327.32      325.22      3.93 o 
   7   4   8      413.29      412.20      4.74 o 
   8   4   8      346.73      351.31      5.05 o 
   9   4   8       67.93       70.21      2.76 o 
  10   4   8       85.36       89.25      3.62 o 
  11   4   8      318.53      322.22      5.81 o 
  12   4   8       44.23       43.85      3.29 o 
  13   4   8       63.60       60.73      4.57 o 
  14   4   8        3.51        5.54      4.65 o 
 -14   5   8        6.06        4.06      4.82 o 
 -13   5   8       56.45       61.59      3.98 o 
 -12   5   8       27.09       35.98      3.23 o 
 -11   5   8       37.31       34.30      2.84 o 
 -10   5   8       41.23       34.00      2.54 o 
  -9   5   8       46.39       39.75      2.67 o 
  -8   5   8       27.90       25.93      1.92 o 
  -7   5   8       23.74       26.24      1.93 o 
  -6   5   8       72.56       76.12      2.02 o 
  -5   5   8      255.00      246.73      6.30 o 
  -4   5   8       63.28       56.38      2.39 o 
  -3   5   8      191.68      182.62      2.35 o 
  -2   5   8      451.94      434.71      4.32 o 
  -1   5   8      547.59      528.09      5.26 o 
   0   5   8       54.46       49.67      1.28 o 
   1   5   8        3.91        3.12      0.86 o 
   2   5   8      325.46      330.14      3.89 o 
   3   5   8      355.06      344.48      3.74 o 
   4   5   8      135.91      132.62      1.87 o 
   5   5   8       56.71       53.70      1.56 o 
   6   5   8       19.66       18.89      1.34 o 
   7   5   8      152.12      155.35      2.80 o 
   8   5   8      172.13      168.04      3.40 o 
   9   5   8      136.48      133.63      3.64 o 
  10   5   8       51.21       44.56      3.01 o 
  11   5   8       41.87       38.19      3.51 o 
  12   5   8       13.97        8.18      3.89 o 
  13   5   8       57.32       61.07      5.55 o 
 -13   6   8        4.17        2.56      4.06 o 
 -12   6   8       12.51        6.31      4.49 o 
 -11   6   8       88.94       84.90      3.82 o 
 -10   6   8       35.67       33.59      2.85 o 
  -9   6   8       76.95       77.25      2.72 o 
  -8   6   8      170.65      174.00      4.62 o 
  -7   6   8      105.08       92.49      2.49 o 
  -6   6   8       41.96       43.32      1.89 o 
  -5   6   8       53.60       54.05      1.93 o 
  -4   6   8        1.93        1.79      1.03 o 
  -3   6   8      201.29      202.05      4.39 o 
  -2   6   8       22.19       20.31      0.76 o 
  -1   6   8       46.42       44.93      1.38 o 
   0   6   8       89.78       95.70      1.71 o 
   1   6   8      544.69      527.00      5.17 o 
   2   6   8       77.14       74.28      2.20 o 
   3   6   8      247.99      248.98      3.30 o 
   4   6   8      477.78      488.65      6.00 o 
   5   6   8       57.46       52.77      1.90 o 
   6   6   8       92.32       89.84      2.41 o 
   7   6   8       35.41       33.43      2.41 o 
   8   6   8      159.70      158.60      3.68 o 
   9   6   8       45.56       44.88      2.99 o 
  10   6   8       52.32       57.73      3.88 o 
  11   6   8       46.24       45.11      3.73 o 
  12   6   8       29.45       32.18      4.72 o 
  13   6   8       20.14       16.04      5.39 o 
 -13   7   8       28.77       29.25      6.34 o 
 -12   7   8        5.50       10.54      5.07 o 
 -11   7   8       77.00       82.21      4.06 o 
 -10   7   8       36.19       30.00      3.19 o 
  -9   7   8       14.02       12.84      2.62 o 
  -8   7   8       70.06       60.94      3.96 o 
  -7   7   8      165.60      155.22      3.67 o 
  -6   7   8       90.65       89.03      2.70 o 
  -5   7   8      158.84      135.07      2.82 o 
  -4   7   8       43.90       38.32      4.41 o 
  -3   7   8       38.63       37.38      1.46 o 
  -2   7   8      348.07      344.48      3.78 o 
  -1   7   8      189.03      191.54      2.66 o 
   0   7   8      297.74      283.36      3.58 o 
   1   7   8       34.12       30.82      2.32 o 
   2   7   8      386.42      370.60      4.49 o 
   3   7   8      152.09      141.04      3.50 o 
   4   7   8      178.91      174.34      2.83 o 
   5   7   8       74.97       66.49      2.11 o 
   6   7   8       49.89       47.56      2.03 o 
   7   7   8       30.04       28.05      2.75 o 
   8   7   8       21.35       21.83      2.91 o 
   9   7   8        3.16        0.20      3.31 o 
  10   7   8       35.89       36.09      3.74 o 
  11   7   8        3.61        7.57      4.38 o 
  12   7   8        1.41       -2.01      4.96 o 
 -12   8   8       53.56       61.48      4.65 o 
 -11   8   8       77.12       78.92      4.80 o 
 -10   8   8       31.85       31.29      3.18 o 
  -9   8   8        9.49        8.04      3.02 o 
  -8   8   8       14.48       14.14      2.90 o 
  -7   8   8      120.71      120.98      3.43 o 
  -6   8   8      118.70      124.93      3.04 o 
  -5   8   8       59.59       63.52      3.76 o 
  -4   8   8        0.42        1.79      1.83 o 
  -3   8   8       35.08       37.07      2.67 o 
  -2   8   8      333.36      320.65      4.43 o 
  -1   8   8        0.20       -0.04      1.49 o 
   0   8   8       87.70       80.47      2.21 o 
   1   8   8      166.83      160.24      2.70 o 
   2   8   8      183.56      184.79      3.34 o 
   3   8   8       36.88       38.35      2.24 o 
   4   8   8       28.01       23.42      2.37 o 
   5   8   8      406.48      403.44      8.54 o 
   6   8   8       15.29       16.75      2.62 o 
   7   8   8       66.98       68.17      3.29 o 
   8   8   8       13.68       13.72      3.99 o 
   9   8   8       13.24       12.81      3.64 o 
  10   8   8       93.79       91.70      5.04 o 
  11   8   8        0.26        2.41      4.60 o 
 -11   9   8       28.71       31.37      4.40 o 
 -10   9   8       31.89       43.02      3.56 o 
  -9   9   8        6.74       10.02      4.24 o 
  -8   9   8        9.36       12.14      7.97 o 
  -7   9   8       19.93       21.06      2.97 o 
  -6   9   8        0.14        0.10      2.41 o 
  -5   9   8      127.86      125.09      3.33 o 
  -4   9   8       21.93       22.93      2.42 o 
  -3   9   8       40.78       38.24      2.31 o 
  -2   9   8      135.70      146.46      4.47 o 
  -1   9   8       50.30       53.64      2.16 o 
   0   9   8       99.97      106.88      2.67 o 
   1   9   8      159.35      153.37      3.49 o 
   2   9   8      153.42      158.41      5.72 o 
   3   9   8       76.45       76.64      2.77 o 
   4   9   8       14.99       14.18      2.14 o 
   5   9   8       68.80       66.81      3.04 o 
   6   9   8       13.94       17.05      3.45 o 
   7   9   8       13.21       16.21      5.36 o 
   8   9   8       72.76       72.81      3.95 o 
   9   9   8       17.34       16.12      3.57 o 
  10   9   8       35.31       31.55      7.73 o 
  -9  10   8       20.55       27.10      4.47 o 
  -8  10   8       44.91       45.65      3.96 o 
  -7  10   8       26.47       34.75     12.30 o 
  -6  10   8       48.77       47.81      3.37 o 
  -5  10   8       16.03       14.62      3.04 o 
  -4  10   8        3.87        2.72      2.24 o 
  -3  10   8       34.75       30.19      3.27 o 
  -2  10   8       40.15       38.31      2.53 o 
  -1  10   8        8.58        7.30      3.19 o 
   0  10   8      255.05      265.19      7.92 o 
   1  10   8       10.01        9.32      2.12 o 
   2  10   8       47.62       54.41      6.27 o 
   3  10   8        2.85        2.94      2.19 o 
   4  10   8       11.91        9.21      2.61 o 
   5  10   8       48.91       46.05      3.18 o 
   6  10   8        7.62        8.62      3.24 o 
   7  10   8       20.88       20.71      3.60 o 
   8  10   8       10.06       13.23      3.65 o 
   9  10   8       21.97       24.59      3.82 o 
  -8  11   8        9.71       12.71      5.15 o 
  -7  11   8       13.86       19.87      4.27 o 
  -6  11   8        5.18        5.49      4.23 o 
  -5  11   8       38.50       32.51      4.06 o 
  -4  11   8       41.12       42.56      3.77 o 
  -3  11   8        1.28        2.61      3.40 o 
  -2  11   8       30.43       28.15      3.15 o 
  -1  11   8       42.40       46.91      3.48 o 
   0  11   8       41.09       43.75      3.76 o 
   1  11   8       37.21       42.29      3.48 o 
   2  11   8       53.31       54.91      3.13 o 
   3  11   8      136.45      138.13      4.97 o 
   4  11   8       22.13       22.31      3.60 o 
   5  11   8        3.28        2.28      7.50 o 
   6  11   8        0.26       -4.50      4.62 o 
   7  11   8        7.51       14.07      4.08 o 
  -5  12   8        6.84       12.98      5.21 o 
  -4  12   8       16.46       25.38      4.92 o 
  -3  12   8       74.54       73.91      5.22 o 
  -2  12   8       27.69       27.80      5.78 o 
  -1  12   8        9.50        6.25      4.50 o 
   0  12   8       38.60       45.48      4.38 o 
   1  12   8       28.37       26.97      5.72 o 
   2  12   8       11.32       13.09      3.75 o 
   3  12   8       88.04       97.53      5.67 o 
   4  12   8        8.95        8.05      6.74 o 
   5  12   8       17.53       27.40      5.09 o 
 -15   0   9        0.42        4.32      4.96 o 
 -14   0   9       66.69       75.91      6.96 o 
 -13   0   9        0.01        1.57      4.47 o 
 -12   0   9       17.83       19.01      4.88 o 
 -11   0   9        1.50        6.36      4.55 o 
 -10   0   9       42.59       41.35      3.24 o 
  -9   0   9        0.57        2.32      2.09 o 
  -8   0   9     1037.13     1039.86     16.81 o 
  -7   0   9      318.93      319.78      6.41 o 
  -6   0   9        7.94        5.13      1.64 o 
  -5   0   9        9.85        8.56      1.65 o 
  -4   0   9       75.86       70.16      2.28 o 
  -3   0   9       16.51       15.64      1.54 o 
  -2   0   9       51.57       46.59      1.79 o 
  -1   0   9      350.54      327.38      4.50 o 
   0   0   9      102.13      106.00      2.48 o 
   1   0   9      308.98      321.23      4.62 o 
   2   0   9       51.05       51.29      1.70 o 
   3   0   9      189.60      182.68      3.22 o 
   4   0   9        3.10        3.37      1.15 o 
   5   0   9       47.18       45.44      1.97 o 
   6   0   9       19.24       20.19      1.79 o 
   7   0   9       15.45       16.79      1.89 o 
   8   0   9       10.37        9.74      1.96 o 
   9   0   9       45.98       43.21      3.21 o 
  10   0   9      135.29      118.17      4.48 o 
  11   0   9       55.77       43.07      4.85 o 
  12   0   9        5.55        2.68      4.57 o 
  13   0   9       44.89       45.78      6.57 o 
  14   0   9        1.58       -3.76      8.39 o 
 -15   1   9        6.27        1.93      4.48 o 
 -14   1   9       26.58       26.73      3.83 o 
 -13   1   9       29.64       31.74      3.85 o 
 -12   1   9       47.02       38.52      3.53 o 
 -11   1   9       19.22       16.03      2.85 o 
 -10   1   9       74.05       75.50      3.42 o 
  -9   1   9      227.47      222.21      3.89 o 
  -8   1   9       13.74       17.76      3.14 o 
  -7   1   9      286.12      284.32      3.80 o 
  -6   1   9      153.52      152.31      2.41 o 
  -5   1   9      232.52      221.59      3.18 o 
  -4   1   9       19.43       16.86      1.21 o 
  -3   1   9      233.19      241.39      3.02 o 
  -2   1   9      409.64      411.51      4.78 o 
  -1   1   9       55.13       58.26      1.65 o 
   0   1   9       68.16       68.26      1.33 o 
   1   1   9      134.10      134.69      1.88 o 
   2   1   9      290.15      285.77      3.45 o 
   3   1   9       74.15       63.38      1.20 o 
   4   1   9      249.59      248.36      4.57 o 
   5   1   9      100.20       90.87      1.68 o 
   6   1   9      482.58      483.88      5.32 o 
   7   1   9      218.82      210.14      4.28 o 
   8   1   9       84.26       77.87      1.81 o 
   9   1   9      181.69      184.93      3.53 o 
  10   1   9      134.50      124.82      3.75 o 
  11   1   9      164.64      165.33      4.18 o 
  12   1   9       72.72       79.52      3.56 o 
  13   1   9       29.98       35.33      4.66 o 
  14   1   9        7.48        2.17      5.85 o 
 -15   2   9       52.52       58.62      4.98 o 
 -14   2   9       21.59       22.38      4.17 o 
 -13   2   9       17.20       19.39      3.43 o 
 -12   2   9       17.95       16.54      3.09 o 
 -11   2   9      103.87      100.37      4.96 o 
 -10   2   9        1.15        0.69      2.11 o 
  -9   2   9       49.03       44.29      2.61 o 
  -8   2   9      122.02      126.56      3.09 o 
  -7   2   9        4.41        5.08      1.69 o 
  -6   2   9      618.74      626.29      6.55 o 
  -5   2   9      110.97      111.34      5.01 o 
  -4   2   9      435.13      428.34      5.00 o 
  -3   2   9       88.91       87.77      1.81 o 
  -2   2   9       38.76       41.68      1.15 o 
  -1   2   9      943.34      991.81      9.26 o 
   0   2   9       65.86       64.27      1.42 o 
   1   2   9      160.43      162.65      2.14 o 
   2   2   9      285.38      274.87      3.05 o 
   3   2   9      190.10      174.05      2.71 o 
   4   2   9       57.16       52.58      1.32 o 
   5   2   9       66.43       65.76      1.77 o 
   6   2   9     1573.16     1652.64     16.36 o 
   7   2   9      467.05      461.22      5.18 o 
   8   2   9       34.96       36.73      1.80 o 
   9   2   9      766.03      803.15     10.56 o 
  10   2   9       11.81       12.11      2.21 o 
  11   2   9        2.67        4.51      2.47 o 
  12   2   9       57.82       65.23      3.74 o 
  13   2   9       54.62       63.17      5.97 o 
  14   2   9        4.25        7.90      4.67 o 
 -14   3   9       11.66        4.85      4.02 o 
 -13   3   9       19.03       18.52      3.94 o 
 -12   3   9       76.53       81.50      4.05 o 
 -11   3   9       12.83        9.85      2.45 o 
 -10   3   9        7.30        6.69      3.13 o 
  -9   3   9      178.30      178.23      3.78 o 
  -8   3   9      216.61      213.67      3.68 o 
  -7   3   9       13.24       11.46      1.86 o 
  -6   3   9      108.22       97.85      2.33 o 
  -5   3   9      144.89      135.82      2.27 o 
  -4   3   9      317.85      304.30      4.07 o 
  -3   3   9      125.34      114.05      2.00 o 
  -2   3   9        7.22        6.86      0.87 o 
  -1   3   9      935.50      960.18      8.95 o 
   0   3   9      112.55      107.31      1.80 o 
   1   3   9      246.95      244.33      3.00 o 
   2   3   9        5.03        4.19      0.72 o 
   3   3   9      104.24       99.16      1.59 o 
   4   3   9      315.09      304.30      4.13 o 
   5   3   9      721.69      721.97      8.84 o 
   6   3   9       11.04        8.87      1.54 o 
   7   3   9       89.73       89.69      2.19 o 
   8   3   9      145.97      143.25      3.04 o 
   9   3   9      237.73      249.50      4.57 o 
  10   3   9       25.78       28.08      3.57 o 
  11   3   9      117.83      116.42      5.11 o 
  12   3   9      112.43      129.21      4.67 o 
  13   3   9       18.85       21.10      3.93 o 
  14   3   9       20.80       23.34      5.30 o 
 -14   4   9        1.81        3.23      4.48 o 
 -13   4   9       39.69       38.24      3.68 o 
 -12   4   9        9.75        7.93      3.02 o 
 -11   4   9       33.57       30.43      3.59 o 
 -10   4   9      154.46      143.17      3.57 o 
  -9   4   9       63.72       60.58      2.42 o 
  -8   4   9       11.71        8.00      1.91 o 
  -7   4   9       35.72       32.27      1.93 o 
  -6   4   9      146.14      144.49      4.19 o 
  -5   4   9       45.99       44.45      2.04 o 
  -4   4   9      248.79      259.44      4.38 o 
  -3   4   9      169.72      159.06      4.73 o 
  -2   4   9      290.61      288.33      3.42 o 
  -1   4   9      848.88      865.52      8.31 o 
   0   4   9      141.94      133.06      2.59 o 
   1   4   9      316.91      300.10      3.67 o 
   2   4   9      171.70      157.56      3.25 o 
   3   4   9      292.98      295.07      3.94 o 
   4   4   9       21.19       21.00      1.05 o 
   5   4   9       83.45       72.95      2.02 o 
   6   4   9      150.89      141.62      2.64 o 
   7   4   9      208.54      204.36      4.81 o 
   8   4   9      372.72      371.29      5.78 o 
   9   4   9       15.36       14.10      2.43 o 
  10   4   9      142.36      141.97      4.10 o 
  11   4   9      184.59      193.01      4.93 o 
  12   4   9      110.77      110.41      5.21 o 
  13   4   9        9.94        8.00      3.99 o 
 -13   5   9        8.48       12.39      3.44 o 
 -12   5   9       32.64       30.09      3.61 o 
 -11   5   9       51.48       51.56      3.41 o 
 -10   5   9       63.87       56.95      2.95 o 
  -9   5   9       79.04       67.91      3.65 o 
  -8   5   9        5.78        8.21      1.93 o 
  -7   5   9      209.26      209.20      3.57 o 
  -6   5   9      348.99      346.47      4.85 o 
  -5   5   9       93.66      100.02      2.34 o 
  -4   5   9      529.67      541.97      5.58 o 
  -3   5   9       13.21       12.38      1.00 o 
  -2   5   9      156.16      161.16      2.43 o 
  -1   5   9       29.19       28.82      1.41 o 
   0   5   9      148.10      141.99      2.29 o 
   1   5   9      616.60      624.27      8.17 o 
   2   5   9     1123.76     1149.44     10.60 o 
   3   5   9       45.01       41.84      1.49 o 
   4   5   9      380.24      380.68      4.32 o 
   5   5   9        0.58       -0.83      1.38 o 
   6   5   9      211.14      214.24      4.17 o 
   7   5   9       20.36       19.31      2.10 o 
   8   5   9       12.11       12.01      2.18 o 
   9   5   9       47.64       44.36      3.47 o 
  10   5   9       34.87       33.10      2.92 o 
  11   5   9        6.69        6.34      3.45 o 
  12   5   9        3.49       -1.74      4.67 o 
  13   5   9       38.38       33.55      5.17 o 
 -13   6   9       15.43        8.19      4.40 o 
 -12   6   9       51.26       56.41      5.86 o 
 -11   6   9       26.64       24.71      3.42 o 
 -10   6   9        2.22        0.00      2.66 o 
  -9   6   9       23.93       22.01      2.66 o 
  -8   6   9       77.72       63.14      2.57 o 
  -7   6   9       62.01       61.58      2.33 o 
  -6   6   9      182.73      177.65      3.71 o 
  -5   6   9       33.05       30.79      2.50 o 
  -4   6   9       42.22       38.50      2.74 o 
  -3   6   9      241.55      227.29      3.06 o 
  -2   6   9      557.89      560.81      5.81 o 
  -1   6   9      611.05      617.34      9.65 o 
   0   6   9      798.00      778.43      7.79 o 
   1   6   9      466.09      470.24      5.01 o 
   2   6   9      290.62      286.36      5.31 o 
   3   6   9      184.65      184.37      5.27 o 
   4   6   9       30.02       31.20      1.70 o 
   5   6   9      611.80      621.99      7.64 o 
   6   6   9      163.64      157.76      3.28 o 
   7   6   9      193.49      193.75      3.75 o 
   8   6   9      204.37      217.26      4.61 o 
   9   6   9       52.16       52.08      3.61 o 
  10   6   9      124.63      120.13      4.75 o 
  11   6   9        0.75        0.88      3.72 o 
  12   6   9       11.74       15.86      4.19 o 
 -12   7   9        0.66        1.00      4.01 o 
 -11   7   9       32.24       31.92      3.64 o 
 -10   7   9       17.31       17.72      3.55 o 
  -9   7   9        6.74        9.19      6.30 o 
  -8   7   9        9.99       10.09      2.52 o 
  -7   7   9      302.57      298.61      4.90 o 
  -6   7   9       34.20       30.25      2.24 o 
  -5   7   9      160.46      142.80      5.94 o 
  -4   7   9      334.86      343.33      8.11 o 
  -3   7   9      388.19      399.83      5.00 o 
  -2   7   9       52.44       51.82      2.52 o 
  -1   7   9      154.52      161.79      2.84 o 
   0   7   9      516.84      508.86      6.57 o 
   1   7   9       42.04       35.14      1.66 o 
   2   7   9      392.79      389.76      5.23 o 
   3   7   9      264.64      253.70      3.92 o 
   4   7   9      243.06      248.54      4.09 o 
   5   7   9      101.95      106.81      3.00 o 
   6   7   9        3.89        4.06      2.33 o 
   7   7   9        6.72        2.95      2.55 o 
   8   7   9       26.19       22.35      7.24 o 
   9   7   9       73.79       76.16      4.18 o 
  10   7   9        1.32        1.13      3.64 o 
  11   7   9        3.85        5.82      4.16 o 
  12   7   9       43.78       46.14      5.80 o 
 -11   8   9       31.99       33.84      4.36 o 
 -10   8   9        6.61        8.66      3.38 o 
  -9   8   9       35.86       39.02      3.44 o 
  -8   8   9       33.73       31.00      3.51 o 
  -7   8   9       55.72       49.21      3.74 o 
  -6   8   9       19.21       17.07      2.32 o 
  -5   8   9       29.90       28.39      2.53 o 
  -4   8   9        1.09        0.06      1.89 o 
  -3   8   9      115.23      117.23      2.93 o 
  -2   8   9      499.87      478.30      6.36 o 
  -1   8   9       47.06       39.47      2.32 o 
   0   8   9      114.96      113.47      2.85 o 
   1   8   9      206.77      205.04      3.94 o 
   2   8   9       45.66       48.66      2.35 o 
   3   8   9       17.90       17.34      2.00 o 
   4   8   9       47.69       48.66      2.48 o 
   5   8   9      213.83      208.81      4.31 o 
   6   8   9       43.38       41.15      3.15 o 
   7   8   9       11.09        7.91      3.09 o 
   8   8   9        8.13       13.09      3.29 o 
   9   8   9       28.04       38.96      4.10 o 
  10   8   9       17.87       19.07      4.11 o 
  11   8   9       22.09       23.84      5.32 o 
 -10   9   9      106.33      126.42      5.83 o 
  -9   9   9       28.65       28.93      4.03 o 
  -8   9   9       33.47       37.04      3.56 o 
  -7   9   9       33.23       29.37      3.26 o 
  -6   9   9       24.95       24.64      5.20 o 
  -5   9   9       49.27       46.76      2.77 o 
  -4   9   9       27.77       31.08      2.54 o 
  -3   9   9        3.70        3.05      2.28 o 
  -2   9   9       76.72       82.51      3.95 o 
  -1   9   9        1.08       -0.03      1.97 o 
   0   9   9        4.96        8.99      2.17 o 
   1   9   9      101.28      102.11      2.98 o 
   2   9   9       12.37        9.62      2.33 o 
   3   9   9        3.47        1.18      2.19 o 
   4   9   9       23.49       21.76      2.45 o 
   5   9   9       72.27       74.06      3.49 o 
   6   9   9       17.76       16.41      2.77 o 
   7   9   9       21.69       23.62      3.93 o 
   8   9   9        0.94        3.50      3.18 o 
   9   9   9       48.67       53.85      6.05 o 
  10   9   9        2.21        3.75      4.04 o 
  -9  10   9        9.77       12.74      4.30 o 
  -8  10   9       48.50       55.00      7.15 o 
  -7  10   9       11.36       13.88      3.60 o 
  -6  10   9       39.77       36.83      5.90 o 
  -5  10   9        7.47        6.73      3.02 o 
  -4  10   9        2.35        2.19      2.60 o 
  -3  10   9       25.20       24.86      2.97 o 
  -2  10   9       22.81       23.51      3.24 o 
  -1  10   9       14.70       12.28      2.61 o 
   0  10   9      123.29      122.62      4.33 o 
   1  10   9       42.76       42.25      2.79 o 
   2  10   9       49.12       48.57      3.11 o 
   3  10   9       38.63       37.61      2.68 o 
   4  10   9       18.76       19.22      3.48 o 
   5  10   9       13.86       12.90      3.47 o 
   6  10   9        2.01       -1.51      3.16 o 
   7  10   9       15.28       15.46      3.51 o 
   8  10   9        7.08       10.62      3.64 o 
  -7  11   9        9.97       12.54      9.59 o 
  -6  11   9        4.07        4.46      4.39 o 
  -5  11   9       24.56       14.57      4.16 o 
  -4  11   9       11.53       15.03      3.99 o 
  -3  11   9        3.85        8.46      3.34 o 
  -2  11   9        8.18        9.20      4.10 o 
  -1  11   9       30.18       31.26      3.60 o 
   0  11   9       24.44       30.37      7.04 o 
   1  11   9       20.75       21.08      3.93 o 
   2  11   9       10.77        8.03      2.92 o 
   3  11   9       59.27       61.60      4.07 o 
   4  11   9       32.40       34.03      3.84 o 
   5  11   9       19.67       18.05      4.39 o 
   6  11   9       18.19       18.30      6.72 o 
  -4  12   9        3.07        4.13      5.22 o 
  -3  12   9        6.65        3.64      5.86 o 
  -2  12   9        7.35        5.79      4.45 o 
  -1  12   9        9.49       10.87      6.21 o 
   0  12   9       63.29       66.14      5.90 o 
   1  12   9        2.62        7.89      5.20 o 
   2  12   9        0.64        5.86      4.82 o 
   3  12   9       30.45       35.45      5.77 o 
 -14   0  10        3.02        5.63      6.25 o 
 -13   0  10        0.25       -5.52      5.52 o 
 -12   0  10       10.40        6.17      5.22 o 
 -11   0  10        1.20       -0.41      4.40 o 
 -10   0  10        0.11       -0.48      3.77 o 
  -9   0  10       39.60       46.43      3.23 o 
  -8   0  10     1149.19     1146.20     18.60 o 
  -7   0  10      316.29      322.30      5.53 o 
  -6   0  10       36.95       34.49      2.06 o 
  -5   0  10       96.28       92.91      2.84 o 
  -4   0  10       27.20       24.58      1.78 o 
  -3   0  10        4.95        5.60      1.71 o 
  -2   0  10       39.88       38.53      1.90 o 
  -1   0  10      976.87     1031.36     15.27 o 
   0   0  10       12.12       12.52      1.39 o 
   1   0  10      162.29      146.22      3.08 o 
   2   0  10        4.75        6.86      1.34 o 
   3   0  10        3.24        4.85      1.25 o 
   4   0  10      433.44      438.11      6.50 o 
   5   0  10     1243.47     1264.96     16.25 o 
   6   0  10       13.18       10.70      1.73 o 
   7   0  10       11.30        7.61      1.98 o 
   8   0  10      105.00       87.31      3.25 o 
   9   0  10        4.64        2.62      2.71 o 
  10   0  10       12.96       12.83      4.21 o 
  11   0  10        6.22        3.93      4.72 o 
  12   0  10      145.25      153.84      7.43 o 
  13   0  10        9.32       17.02      7.78 o 
  14   0  10        3.78        0.70      9.46 o 
 -14   1  10        3.71        2.85      3.78 o 
 -13   1  10       70.54       63.66      4.66 o 
 -12   1  10       15.85       10.18      3.85 o 
 -11   1  10        1.71       -2.06      3.04 o 
 -10   1  10       78.46       78.08      3.53 o 
  -9   1  10       84.75       86.37      3.12 o 
  -8   1  10       26.77       24.35      1.78 o 
  -7   1  10      732.26      757.99      8.79 o 
  -6   1  10      111.36      124.85      2.34 o 
  -5   1  10      107.82      102.32      3.14 o 
  -4   1  10       47.07       42.04      1.57 o 
  -3   1  10      550.88      551.60      5.77 o 
  -2   1  10       13.46       15.00      1.08 o 
  -1   1  10      397.51      396.69      4.94 o 
   0   1  10      398.27      412.91      4.35 o 
   1   1  10      134.39      126.93      2.98 o 
   2   1  10        9.17        8.86      0.94 o 
   3   1  10      140.29      138.40      2.13 o 
   4   1  10      472.07      478.15      4.91 o 
   5   1  10      838.68      862.07      8.84 o 
   6   1  10      399.02      410.01      5.64 o 
   7   1  10      810.59      831.76      9.44 o 
   8   1  10       32.48       29.00      2.18 o 
   9   1  10        4.53        4.57      2.25 o 
  10   1  10       76.77       79.91      3.22 o 
  11   1  10        1.13        3.21      2.81 o 
  12   1  10       15.71       20.20      3.74 o 
  13   1  10        1.41        2.18      4.96 o 
  14   1  10       16.99       17.77      5.80 o 
 -14   2  10       39.93       37.59      4.47 o 
 -13   2  10       10.51        3.19      3.77 o 
 -12   2  10        1.91        3.28      3.59 o 
 -11   2  10       22.15       22.67      3.56 o 
 -10   2  10       62.56       67.54      4.41 o 
  -9   2  10       25.36       24.49      2.55 o 
  -8   2  10        1.80        2.86      2.26 o 
  -7   2  10      317.11      314.52      4.80 o 
  -6   2  10     1131.21     1183.88     12.20 o 
  -5   2  10      248.88      237.79      3.34 o 
  -4   2  10      105.87      103.92      3.19 o 
  -3   2  10      307.73      297.21      3.99 o 
  -2   2  10      224.65      220.02      3.20 o 
  -1   2  10      232.43      233.53      3.88 o 
   0   2  10      619.34      624.86      6.75 o 
   1   2  10      114.17      103.93      1.81 o 
   2   2  10      397.15      403.96      5.10 o 
   3   2  10      345.91      339.26      3.77 o 
   4   2  10      125.33      132.95      2.06 o 
   5   2  10      114.44       92.86      1.84 o 
   6   2  10      136.70      128.19      2.37 o 
   7   2  10       48.99       48.94      2.26 o 
   8   2  10      220.62      210.92      6.65 o 
   9   2  10       43.96       43.23      3.45 o 
  10   2  10        0.79        2.90      2.45 o 
  11   2  10      129.99      130.92      4.17 o 
  12   2  10        3.11        1.19      4.09 o 
  13   2  10       12.27       20.49      4.46 o 
 -14   3  10        2.71       -4.03      4.03 o 
 -13   3  10       11.95        3.68      4.68 o 
 -12   3  10       11.90        5.19      4.27 o 
 -11   3  10       10.59       15.02      2.99 o 
 -10   3  10       73.95       66.08      2.94 o 
  -9   3  10      142.61      144.81      3.33 o 
  -8   3  10       17.78       15.87      2.01 o 
  -7   3  10      255.96      244.76      4.22 o 
  -6   3  10      147.34      143.43      3.16 o 
  -5   3  10       62.93       61.01      1.71 o 
  -4   3  10       60.01       59.25      2.79 o 
  -3   3  10       89.54       81.30      1.83 o 
  -2   3  10      639.98      668.02      9.33 o 
  -1   3  10      142.86      146.78      2.63 o 
   0   3  10       98.02       88.87      1.91 o 
   1   3  10       17.84       19.79      2.26 o 
   2   3  10      141.30      136.20      2.45 o 
   3   3  10       59.98       62.51      1.63 o 
   4   3  10      483.81      485.38      5.51 o 
   5   3  10       92.86       85.15      1.96 o 
   6   3  10      196.36      199.38      3.77 o 
   7   3  10       41.30       43.07      2.11 o 
   8   3  10       39.99       38.65      2.42 o 
   9   3  10        4.79        2.77      2.14 o 
  10   3  10        7.76       11.40      3.45 o 
  11   3  10      101.76       98.74      5.61 o 
  12   3  10      139.31      124.57      5.37 o 
  13   3  10       17.89       24.66      5.84 o 
 -13   4  10       43.60       38.59      3.95 o 
 -12   4  10       24.01       23.37      3.41 o 
 -11   4  10       48.73       45.23      3.12 o 
 -10   4  10        3.27        3.14      2.40 o 
  -9   4  10       43.38       37.88      2.44 o 
  -8   4  10       26.64       27.59      2.29 o 
  -7   4  10       64.80       61.30      2.31 o 
  -6   4  10      228.26      222.56      3.74 o 
  -5   4  10       44.25       49.37      2.09 o 
  -4   4  10       80.35       81.50      1.95 o 
  -3   4  10     1118.60     1134.75     12.27 o 
  -2   4  10        1.45        0.94      1.23 o 
  -1   4  10      120.55      121.84      2.35 o 
   0   4  10      156.69      150.56      2.65 o 
   1   4  10      857.65      837.28      9.90 o 
   2   4  10      161.42      164.03      2.76 o 
   3   4  10      107.29      109.82      2.44 o 
   4   4  10       64.51       51.66      4.24 o 
   5   4  10      137.02      131.05      2.88 o 
   6   4  10       50.22       49.94      2.25 o 
   7   4  10      130.80      120.71      3.08 o 
   8   4  10        0.07       -1.00      4.19 o 
   9   4  10       99.17      105.91      3.63 o 
  10   4  10       29.36       31.31      3.26 o 
  11   4  10      103.87      108.18      4.79 o 
  12   4  10       10.88        6.04      4.17 o 
  13   4  10        4.51        1.04      7.91 o 
 -13   5  10       64.50       71.90      5.19 o 
 -12   5  10        3.61       -0.56      3.44 o 
 -11   5  10        9.07       12.40      4.82 o 
 -10   5  10       92.42       99.32      3.44 o 
  -9   5  10        9.12        8.23      2.23 o 
  -8   5  10        4.87        6.52      2.16 o 
  -7   5  10       34.88       28.56      2.16 o 
  -6   5  10      101.40       86.23      2.41 o 
  -5   5  10      359.91      344.12      6.45 o 
  -4   5  10       27.80       24.94      1.94 o 
  -3   5  10      244.79      228.24      3.28 o 
  -2   5  10      413.46      407.88      4.90 o 
  -1   5  10      177.39      171.72      2.81 o 
   0   5  10      112.94      105.10      3.63 o 
   1   5  10      258.32      244.10      3.86 o 
   2   5  10      549.23      562.71      7.20 o 
   3   5  10       97.12       95.74      2.40 o 
   4   5  10      566.06      568.09      6.86 o 
   5   5  10       43.60       42.58      2.06 o 
   6   5  10      357.90      358.65      4.89 o 
   7   5  10      115.26      115.85      2.97 o 
   8   5  10       10.18        8.97      2.40 o 
   9   5  10       71.46       70.97      3.59 o 
  10   5  10        5.95        6.62      3.13 o 
  11   5  10       20.41       18.92      3.42 o 
  12   5  10        8.85        9.26      7.02 o 
 -12   6  10        1.88        5.36      4.33 o 
 -11   6  10        7.58       10.04      3.38 o 
 -10   6  10       27.87       28.95      3.33 o 
  -9   6  10       14.28       15.38      2.46 o 
  -8   6  10       22.26       16.27      2.32 o 
  -7   6  10       60.64       55.68      3.21 o 
  -6   6  10       10.57        9.40      2.02 o 
  -5   6  10      103.31      101.26      5.40 o 
  -4   6  10      159.20      159.94      7.30 o 
  -3   6  10       60.16       57.13      1.99 o 
  -2   6  10       27.80       23.84      1.64 o 
  -1   6  10      102.02      102.44      4.36 o 
   0   6  10       85.09       76.29      2.20 o 
   1   6  10       42.57       41.10      2.05 o 
   2   6  10       31.72       26.99      1.87 o 
   3   6  10      472.43      496.08      6.59 o 
   4   6  10      221.89      217.94      5.71 o 
   5   6  10       41.49       41.48      2.17 o 
   6   6  10       13.65       14.22      2.18 o 
   7   6  10       38.10       36.87      2.39 o 
   8   6  10        9.84        7.72      3.23 o 
   9   6  10       33.18       32.37      4.73 o 
  10   6  10       28.25       25.64      4.05 o 
  11   6  10       27.11       25.21      4.45 o 
  12   6  10       22.20       22.77     15.87 o 
 -12   7  10        4.11       -4.94      8.32 o 
 -11   7  10       45.96       61.83      4.57 o 
 -10   7  10       10.08        8.99      3.55 o 
  -9   7  10        6.07        3.27      7.07 o 
  -8   7  10      127.11      129.74      4.39 o 
  -7   7  10      118.95      118.78      3.45 o 
  -6   7  10       27.77       29.49      2.55 o 
  -5   7  10       29.57       23.01      2.26 o 
  -4   7  10       15.02       12.51      1.96 o 
  -3   7  10       73.26       74.97      2.30 o 
  -2   7  10       35.43       33.32      1.84 o 
  -1   7  10      141.15      132.01      2.78 o 
   0   7  10      289.18      271.55      4.34 o 
   1   7  10      191.02      204.04      3.70 o 
   2   7  10       18.62       16.92      1.83 o 
   3   7  10       44.10       40.86      2.32 o 
   4   7  10      220.87      226.04      4.05 o 
   5   7  10      112.65      122.94      3.20 o 
   6   7  10       26.48       29.60      2.64 o 
   7   7  10        9.66       10.65      2.90 o 
   8   7  10       25.66       23.27      3.22 o 
   9   7  10       24.94       20.47      4.10 o 
  10   7  10       29.18       21.44      4.62 o 
  11   7  10       12.04        7.71      5.36 o 
 -11   8  10        2.07        5.28      4.29 o 
 -10   8  10        7.00        8.51      6.28 o 
  -9   8  10       59.89       60.07      3.66 o 
  -8   8  10       32.83       32.62      3.71 o 
  -7   8  10       11.30       13.36      2.78 o 
  -6   8  10       94.27       94.53      3.40 o 
  -5   8  10       94.51       89.08      3.15 o 
  -4   8  10      100.30       97.77      3.18 o 
  -3   8  10       34.48       32.70      2.27 o 
  -2   8  10       16.03       16.01      2.50 o 
  -1   8  10       33.19       29.93      2.53 o 
   0   8  10       13.15       10.43      2.09 o 
   1   8  10      122.71      135.06      3.47 o 
   2   8  10       23.55       20.53      2.12 o 
   3   8  10       45.52       34.56      3.49 o 
   4   8  10       57.92       63.16      2.88 o 
   5   8  10       18.10       16.88      2.86 o 
   6   8  10       14.27       14.07      3.07 o 
   7   8  10       11.64       12.33      3.08 o 
   8   8  10       77.29       73.56      4.21 o 
   9   8  10        5.10        5.72      4.08 o 
  10   8  10       10.48        7.39      4.59 o 
  -9   9  10       61.57       65.31      8.28 o 
  -8   9  10       29.95       37.13      3.72 o 
  -7   9  10       16.61       16.15      3.31 o 
  -6   9  10       17.81       17.57      5.68 o 
  -5   9  10       41.78       37.53      3.12 o 
  -4   9  10       27.83       24.55      2.73 o 
  -3   9  10       19.40       18.25      2.81 o 
  -2   9  10       13.49       12.43      2.57 o 
  -1   9  10       28.99       30.60      2.88 o 
   0   9  10       52.97       56.50      2.85 o 
   1   9  10       52.20       52.38      2.98 o 
   2   9  10       51.15       54.99      2.81 o 
   3   9  10       34.85       39.16      2.70 o 
   4   9  10       10.34       10.63      2.88 o 
   5   9  10       37.37       44.30      3.42 o 
   6   9  10        6.13        8.52      5.28 o 
   7   9  10       73.20       73.38      4.39 o 
   8   9  10        8.44       11.07      3.74 o 
   9   9  10       26.71       21.92      5.16 o 
  -8  10  10       41.99       41.06      5.13 o 
  -7  10  10       37.74       43.51      4.49 o 
  -6  10  10       13.75       16.77      3.91 o 
  -5  10  10        6.11        5.23      3.41 o 
  -4  10  10        6.67       10.51      3.07 o 
  -3  10  10       20.02       18.57      2.83 o 
  -2  10  10       15.77       14.94      3.73 o 
  -1  10  10        1.57        2.20      2.43 o 
   0  10  10       71.93       80.88      4.48 o 
   1  10  10       31.68       33.27      2.70 o 
   2  10  10       84.35       91.26      3.61 o 
   3  10  10       15.77        8.72      6.56 o 
   4  10  10        2.72        2.83      2.74 o 
   5  10  10       29.58       27.31      3.26 o 
   6  10  10       12.35        9.08      3.76 o 
   7  10  10       41.34       43.37      3.94 o 
  -5  11  10        8.58       10.15      4.60 o 
  -4  11  10        9.93        8.71      4.50 o 
  -3  11  10        1.60       -3.42      3.45 o 
  -2  11  10        7.80        8.35      3.58 o 
  -1  11  10       34.69       40.74      4.04 o 
   0  11  10        9.96        9.61      3.46 o 
   1  11  10       17.76       16.53      3.51 o 
   2  11  10       14.98       15.82      3.41 o 
   3  11  10       76.31       91.85     12.38 o 
   4  11  10        5.67        6.73      3.77 o 
   5  11  10        0.47       -1.54      3.83 o 
 -14   0  11       12.38       10.01      7.19 o 
 -13   0  11       38.11       35.98      6.32 o 
 -12   0  11       24.97       25.37      5.74 o 
 -11   0  11        1.15       -0.86      4.29 o 
 -10   0  11       86.46       77.49      4.73 o 
  -9   0  11        0.00        1.28      3.87 o 
  -8   0  11       52.74       53.16      3.24 o 
  -7   0  11       89.27       90.80      3.40 o 
  -6   0  11      132.92      130.09      3.45 o 
  -5   0  11     1734.63     1822.09     25.58 o 
  -4   0  11        3.00        1.33      1.79 o 
  -3   0  11       41.82       43.72      2.29 o 
  -2   0  11       10.86        9.50      1.61 o 
  -1   0  11      778.47      799.37     12.21 o 
   0   0  11       70.26       63.25      2.61 o 
   1   0  11      255.69      275.46      5.79 o 
   2   0  11       67.28       59.77      2.18 o 
   3   0  11      742.56      754.40     11.22 o 
   4   0  11      352.27      359.16      5.80 o 
   5   0  11       30.54       29.77      2.35 o 
   6   0  11        3.48        2.12      1.81 o 
   7   0  11       14.56       11.32      2.39 o 
   8   0  11      192.77      188.51      6.23 o 
   9   0  11        6.45        5.88      4.29 o 
  10   0  11       26.77       33.25      4.26 o 
  11   0  11       22.48       32.68      4.65 o 
  12   0  11        9.05       13.50      5.64 o 
  13   0  11        6.74        0.70      6.14 o 
 -14   1  11       21.62       19.99      4.86 o 
 -13   1  11       33.61       27.44      4.24 o 
 -12   1  11       13.05        6.56      3.49 o 
 -11   1  11       37.54       34.81      3.83 o 
 -10   1  11       41.35       49.73      3.67 o 
  -9   1  11       18.33       19.41      3.10 o 
  -8   1  11        2.43        2.68      1.99 o 
  -7   1  11       34.58       30.49      1.85 o 
  -6   1  11     1102.90     1154.89     12.05 o 
  -5   1  11      725.94      744.43      8.89 o 
  -4   1  11      803.59      825.54      9.15 o 
  -3   1  11      505.13      508.45      6.00 o 
  -2   1  11      143.97      140.05      4.96 o 
  -1   1  11       25.47       26.95      1.49 o 
   0   1  11       60.20       56.49      1.65 o 
   1   1  11      388.40      369.93      4.45 o 
   2   1  11      129.11      135.38      2.22 o 
   3   1  11      106.73      102.04      1.89 o 
   4   1  11      334.29      332.83      3.99 o 
   5   1  11       36.81       36.74      1.52 o 
   6   1  11       68.02       66.58      2.68 o 
   7   1  11       29.08       29.46      2.10 o 
   8   1  11        2.79        3.60      1.92 o 
   9   1  11       15.42       13.62      3.15 o 
  10   1  11       54.79       55.20      3.61 o 
  11   1  11       23.40       20.53      3.45 o 
  12   1  11       85.12      108.23      5.57 o 
  13   1  11       22.73       17.96      5.59 o 
 -13   2  11       36.43       40.22      4.04 o 
 -12   2  11        7.77        5.06      3.73 o 
 -11   2  11       49.58       40.60      3.92 o 
 -10   2  11       87.81       81.98      4.02 o 
  -9   2  11       18.70       14.57      2.45 o 
  -8   2  11       83.81       80.56      2.82 o 
  -7   2  11      707.25      750.76      9.87 o 
  -6   2  11      238.23      232.34      3.72 o 
  -5   2  11      420.23      417.30      5.31 o 
  -4   2  11       34.22       35.49      1.68 o 
  -3   2  11      744.08      775.35      8.59 o 
  -2   2  11      316.32      310.82      4.46 o 
  -1   2  11       32.88       30.67      2.50 o 
   0   2  11      517.45      524.70      9.14 o 
   1   2  11      343.43      325.86      3.93 o 
   2   2  11      108.17      106.38      1.76 o 
   3   2  11       81.94       77.96      1.80 o 
   4   2  11      587.75      572.90      6.20 o 
   5   2  11      300.88      280.95      5.48 o 
   6   2  11      220.84      218.54      6.34 o 
   7   2  11      237.74      231.20      6.60 o 
   8   2  11       53.56       57.65      2.66 o 
   9   2  11        3.21        2.63      2.48 o 
  10   2  11       29.18       29.35      3.74 o 
  11   2  11        2.89        0.41      3.90 o 
  12   2  11       19.07       18.52      4.62 o 
  13   2  11        1.40       -1.33      4.84 o 
 -13   3  11       19.08       25.63      4.18 o 
 -12   3  11       26.65       26.86      3.69 o 
 -11   3  11       24.05       20.42      3.64 o 
 -10   3  11       64.02       53.06      4.08 o 
  -9   3  11        6.27        8.76      2.23 o 
  -8   3  11       68.27       64.14      2.66 o 
  -7   3  11       80.38       77.30      2.75 o 
  -6   3  11       65.01       72.02      2.55 o 
  -5   3  11      529.37      568.12      8.35 o 
  -4   3  11      389.94      371.21      5.83 o 
  -3   3  11      606.25      612.18      6.87 o 
  -2   3  11      371.52      363.47      4.81 o 
  -1   3  11      267.58      259.00      3.58 o 
   0   3  11      337.56      321.41      4.48 o 
   1   3  11       38.59       37.81      1.30 o 
   2   3  11        3.26        0.92      1.47 o 
   3   3  11      684.27      674.09      7.68 o 
   4   3  11     1241.45     1329.86     14.85 o 
   5   3  11      140.04      149.90      2.89 o 
   6   3  11       81.16       69.74      2.33 o 
   7   3  11      160.59      157.83      3.49 o 
   8   3  11      157.49      151.84      3.84 o 
   9   3  11       55.45       54.82      3.13 o 
  10   3  11        0.58        0.63      2.80 o 
  11   3  11       71.15       77.07      7.28 o 
  12   3  11       16.05       14.41      4.32 o 
 -13   4  11       71.88       73.51      4.65 o 
 -12   4  11        1.21       -1.35      3.49 o 
 -11   4  11       30.92       31.01      3.36 o 
 -10   4  11       53.76       52.87      3.06 o 
  -9   4  11       17.32       14.78      2.51 o 
  -8   4  11        9.53        9.37      2.14 o 
  -7   4  11       90.08       96.01      2.81 o 
  -6   4  11       37.89       32.91      2.16 o 
  -5   4  11      321.80      323.43      5.04 o 
  -4   4  11      309.75      311.32      5.04 o 
  -3   4  11      183.81      183.21      3.68 o 
  -2   4  11       54.17       52.74      1.78 o 
  -1   4  11      414.71      412.38      5.31 o 
   0   4  11      246.27      236.15      4.29 o 
   1   4  11      115.93      112.45      2.57 o 
   2   4  11       82.14       72.66      2.37 o 
   3   4  11      151.16      147.11      3.30 o 
   4   4  11      123.92      121.99      3.06 o 
   5   4  11      326.84      327.71      5.05 o 
   6   4  11      165.06      170.22      3.53 o 
   7   4  11      102.70      100.97      3.05 o 
   8   4  11       64.75       69.67      5.65 o 
   9   4  11       29.60       26.84      2.94 o 
  10   4  11       19.74       26.63      3.66 o 
  11   4  11       94.75       87.66      4.64 o 
  12   4  11        7.71        0.77      4.25 o 
 -12   5  11       21.47       21.33      5.53 o 
 -11   5  11        0.95       -0.53      3.22 o 
 -10   5  11       46.61       51.71      2.92 o 
  -9   5  11       45.45       46.37      2.87 o 
  -8   5  11      107.91      102.50      3.14 o 
  -7   5  11       29.08       24.01      2.17 o 
  -6   5  11      236.93      248.74     10.76 o 
  -5   5  11       73.09       67.77      2.55 o 
  -4   5  11       12.79       16.33      1.95 o 
  -3   5  11      165.41      160.95      3.31 o 
  -2   5  11       60.27       63.06      3.61 o 
  -1   5  11      393.66      390.62      5.62 o 
   0   5  11       56.41       50.31      1.79 o 
   1   5  11      119.12      113.32      6.01 o 
   2   5  11      194.14      185.79      3.90 o 
   3   5  11      118.66      120.46      2.98 o 
   4   5  11       76.22       62.93      2.37 o 
   5   5  11      138.58      148.29      3.01 o 
   6   5  11        4.30        1.57      1.93 o 
   7   5  11       14.31       13.13      2.26 o 
   8   5  11       15.81       16.56      2.76 o 
   9   5  11        1.29        3.52      3.04 o 
  10   5  11       14.99       15.21      3.67 o 
  11   5  11       73.74       75.71      4.79 o 
  12   5  11       30.43       36.88      6.46 o 
 -12   6  11       19.47       19.45      5.54 o 
 -11   6  11       45.45       49.96      3.94 o 
 -10   6  11       16.55       15.96      3.27 o 
  -9   6  11       80.42       83.02      3.36 o 
  -8   6  11        6.21        6.24      2.44 o 
  -7   6  11      152.41      157.13      7.75 o 
  -6   6  11       24.27       19.45      2.22 o 
  -5   6  11       26.61       26.64      2.16 o 
  -4   6  11       56.61       51.50      6.91 o 
  -3   6  11      270.69      265.20      4.35 o 
  -2   6  11      254.25      243.39      3.96 o 
  -1   6  11       65.65       61.02      2.32 o 
   0   6  11      287.15      278.04      4.52 o 
   1   6  11       75.81       69.07      2.62 o 
   2   6  11      110.62       93.96      2.77 o 
   3   6  11       30.98       30.91      2.02 o 
   4   6  11       69.72       69.14      2.44 o 
   5   6  11       15.16       13.50      1.97 o 
   6   6  11      101.21       97.49      2.84 o 
   7   6  11        0.11        1.23      2.22 o 
   8   6  11       38.35       34.60      3.27 o 
   9   6  11        9.69       12.09      4.05 o 
  10   6  11       43.46       39.95      4.55 o 
  11   6  11        3.50       -0.48      4.50 o 
 -11   7  11       53.32       59.37      4.69 o 
 -10   7  11       18.99       12.67      4.93 o 
  -9   7  11       36.30       34.46      3.46 o 
  -8   7  11        3.78        1.14      2.77 o 
  -7   7  11       71.04       74.07      3.22 o 
  -6   7  11       89.61       97.92      3.23 o 
  -5   7  11       16.36       13.98      2.38 o 
  -4   7  11      135.24      125.91      3.60 o 
  -3   7  11       19.60       16.65      2.17 o 
  -2   7  11       31.71       29.44      2.46 o 
  -1   7  11       23.29       20.85      2.16 o 
   0   7  11       18.75       22.97      2.33 o 
   1   7  11      171.74      181.95      3.68 o 
   2   7  11      164.41      157.14      3.71 o 
   3   7  11       51.63       46.84      5.93 o 
   4   7  11       53.94       53.30      2.63 o 
   5   7  11      146.03      141.87      4.12 o 
   6   7  11        2.30        0.90      2.65 o 
   7   7  11        0.05       -1.18      2.92 o 
   8   7  11       71.99       80.21      4.25 o 
   9   7  11        1.92        2.26      3.69 o 
  10   7  11        9.72        9.81      4.15 o 
 -10   8  11       74.57       84.04      5.35 o 
  -9   8  11       30.33       34.74      4.24 o 
  -8   8  11        8.28       10.70      3.32 o 
  -7   8  11       13.59       23.24      3.31 o 
  -6   8  11       22.20       20.32      2.84 o 
  -5   8  11        5.81        6.69      2.64 o 
  -4   8  11        3.49        4.23      3.26 o 
  -3   8  11        3.94       -0.19      4.00 o 
  -2   8  11       48.01       48.62      3.12 o 
  -1   8  11       23.13       17.84      2.75 o 
   0   8  11      143.50      151.38      4.52 o 
   1   8  11       80.84       80.63      3.74 o 
   2   8  11       43.97       43.76      2.71 o 
   3   8  11       72.37       74.03      3.28 o 
   4   8  11      111.82      118.15      3.89 o 
   5   8  11       17.32       15.41      4.40 o 
   6   8  11       11.34       13.89      5.14 o 
   7   8  11       11.93       17.04      3.87 o 
   8   8  11       32.63       40.49      4.28 o 
   9   8  11        2.64        2.08      3.79 o 
  -8   9  11       29.42       35.26      3.98 o 
  -7   9  11       17.63       22.52      9.09 o 
  -6   9  11       40.27       47.38      5.33 o 
  -5   9  11       27.53       28.69      3.25 o 
  -4   9  11       69.58       78.64      7.35 o 
  -3   9  11        7.57        7.48      2.57 o 
  -2   9  11       10.87        9.31      2.73 o 
  -1   9  11       81.51       82.37      4.87 o 
   0   9  11       54.40       56.25      3.57 o 
   1   9  11       30.56       37.49      2.97 o 
   2   9  11        5.81       13.02      3.07 o 
   3   9  11       69.01       71.29      5.67 o 
   4   9  11       13.43       11.68      4.14 o 
   5   9  11       31.83       27.42      3.52 o 
   6   9  11        1.61        3.46      3.15 o 
   7   9  11        0.37       -3.77      3.77 o 
   8   9  11        1.03       -1.37      5.69 o 
  -7  10  11       24.28       31.35      6.31 o 
  -6  10  11       47.37       65.98      4.90 o 
  -5  10  11        9.58        9.51      3.92 o 
  -4  10  11       22.80       22.40      3.31 o 
  -3  10  11        3.45        1.45      4.60 o 
  -2  10  11       25.37       23.90      3.22 o 
  -1  10  11       31.01       32.67      5.42 o 
   0  10  11       21.80       23.04      3.37 o 
   1  10  11        0.06        1.53      3.62 o 
   2  10  11       95.33       95.28      4.01 o 
   3  10  11        4.42        9.00      3.39 o 
   4  10  11       48.08       48.91      3.98 o 
   5  10  11       12.61       16.23      3.54 o 
   6  10  11        2.27        3.56      4.34 o 
  -4  11  11        1.62        3.17      9.03 o 
  -3  11  11       57.21       61.13      4.98 o 
  -2  11  11        7.33        6.57      4.14 o 
  -1  11  11       15.17       16.25      4.64 o 
   0  11  11        1.45        3.85      3.72 o 
   1  11  11        5.67        5.04      3.48 o 
   2  11  11       43.46       48.34      4.51 o 
   3  11  11       66.77       82.37      5.81 o 
 -13   0  12        1.99       -3.20      5.81 o 
 -12   0  12        1.01        5.64      5.83 o 
 -11   0  12       42.31       43.34      5.46 o 
 -10   0  12      113.46      111.76      6.07 o 
  -9   0  12      126.39      130.02      6.03 o 
  -8   0  12       79.85       76.55      4.73 o 
  -7   0  12      147.73      157.57      4.37 o 
  -6   0  12      131.59      128.70      3.81 o 
  -5   0  12     1114.92     1147.62     19.22 o 
  -4   0  12       59.98       57.13      3.10 o 
  -3   0  12      170.92      168.36      4.64 o 
  -2   0  12      792.33      799.60     13.48 o 
  -1   0  12        2.98        4.75      1.93 o 
   0   0  12       69.73       70.03      2.61 o 
   1   0  12       79.44       71.48      2.65 o 
   2   0  12       48.64       59.29      2.57 o 
   3   0  12        0.60        3.45      2.00 o 
   4   0  12       26.76       22.32      2.43 o 
   5   0  12       10.38        6.08      2.23 o 
   6   0  12        7.08        4.47      2.18 o 
   7   0  12       39.18       32.28      3.81 o 
   8   0  12        3.76        3.96      4.12 o 
   9   0  12        0.35        0.02      4.61 o 
  10   0  12        7.98        8.81      4.66 o 
  11   0  12       12.93        9.57      5.22 o 
  12   0  12        0.09        4.93      4.80 o 
 -13   1  12       49.75       45.74      4.62 o 
 -12   1  12       27.98       25.95      4.30 o 
 -11   1  12       20.38       24.54      3.85 o 
 -10   1  12       54.36       56.89      3.85 o 
  -9   1  12       16.20       17.00      3.43 o 
  -8   1  12      121.78      124.41      4.75 o 
  -7   1  12      139.88      145.89      3.61 o 
  -6   1  12      107.90      107.64      2.59 o 
  -5   1  12     2234.58     2505.53     27.49 o 
  -4   1  12      200.50      213.38      3.58 o 
  -3   1  12      930.68      939.54     11.23 o 
  -2   1  12      143.43      146.81      2.77 o 
  -1   1  12      175.65      173.15      3.03 o 
   0   1  12      172.94      168.60      2.96 o 
   1   1  12       33.43       30.75      1.44 o 
   2   1  12      656.57      681.40      8.45 o 
   3   1  12       44.10       49.95      1.81 o 
   4   1  12       97.10       81.78      2.33 o 
   5   1  12      263.28      264.26      4.08 o 
   6   1  12      141.36      150.26      3.05 o 
   7   1  12      140.14      134.07      4.20 o 
   8   1  12       16.38       14.51      3.25 o 
   9   1  12      114.45      128.66      4.65 o 
  10   1  12       83.37       96.02      5.75 o 
  11   1  12       14.40       17.64      3.53 o 
  12   1  12       45.43       46.83      4.85 o 
 -13   2  12       18.27        9.83      4.72 o 
 -12   2  12       27.89       27.79      5.61 o 
 -11   2  12        4.58        3.47      4.17 o 
 -10   2  12        0.55       -2.49      3.64 o 
  -9   2  12       34.82       35.86      3.29 o 
  -8   2  12      202.40      196.58      4.21 o 
  -7   2  12       60.11       63.95      2.59 o 
  -6   2  12       29.10       26.27      2.09 o 
  -5   2  12      150.56      158.12      3.42 o 
  -4   2  12      309.68      308.83      4.81 o 
  -3   2  12      643.84      637.54      8.13 o 
  -2   2  12      116.39      118.65      2.84 o 
  -1   2  12       36.09       30.26      1.62 o 
   0   2  12      430.07      425.10     10.23 o 
   1   2  12      353.01      354.90      6.56 o 
   2   2  12       11.61        9.92      1.39 o 
   3   2  12       19.17       12.51      1.57 o 
   4   2  12       86.91       70.91      3.36 o 
   5   2  12      148.38      138.55      3.02 o 
   6   2  12       69.48       67.25      2.53 o 
   7   2  12        7.96        5.66      2.10 o 
   8   2  12       36.60       40.73      3.17 o 
   9   2  12       18.58       14.61      3.12 o 
  10   2  12       15.03       14.19      3.49 o 
  11   2  12        1.58        5.45      9.73 o 
  12   2  12        6.03       12.23      5.20 o 
 -12   3  12       87.45      108.19      4.92 o 
 -11   3  12       76.85       85.47      4.60 o 
 -10   3  12       32.40       32.28      4.08 o 
  -9   3  12        1.62        3.93      2.30 o 
  -8   3  12       59.32       53.26      2.63 o 
  -7   3  12       33.98       36.56      2.45 o 
  -6   3  12      136.46      133.39      3.31 o 
  -5   3  12        3.40        1.21      2.07 o 
  -4   3  12      343.34      340.43      5.14 o 
  -3   3  12      722.91      723.26     14.79 o 
  -2   3  12      135.31      131.73      2.70 o 
  -1   3  12       27.16       26.53      1.45 o 
   0   3  12      169.89      159.94      3.43 o 
   1   3  12      180.13      162.08      7.03 o 
   2   3  12      197.51      178.36      3.82 o 
   3   3  12      143.18      137.65      4.30 o 
   4   3  12       27.16       27.47      2.08 o 
   5   3  12      162.21      140.22      3.53 o 
   6   3  12       34.99       32.03      2.85 o 
   7   3  12       55.76       56.60      2.57 o 
   8   3  12        9.01        2.24      2.85 o 
   9   3  12       10.22        7.22      4.24 o 
  10   3  12       16.89       15.04      4.88 o 
  11   3  12       13.17        8.77      4.50 o 
  12   3  12       38.01       43.36      5.46 o 
 -12   4  12        2.43        2.76      4.09 o 
 -11   4  12        7.55        8.31      4.11 o 
 -10   4  12       20.03       21.46      3.44 o 
  -9   4  12        9.44        9.48      2.76 o 
  -8   4  12       37.51       39.85      3.24 o 
  -7   4  12      118.85      110.73      3.55 o 
  -6   4  12      120.41      125.72      3.61 o 
  -5   4  12      216.26      211.79      4.42 o 
  -4   4  12        0.19       -0.92      1.94 o 
  -3   4  12       70.18       61.56      2.64 o 
  -2   4  12       18.19       13.56      1.80 o 
  -1   4  12      128.99      123.38      2.83 o 
   0   4  12       92.08       75.76      2.82 o 
   1   4  12       19.35       13.44      1.72 o 
   2   4  12      397.32      381.86      6.14 o 
   3   4  12       62.83       67.77      4.49 o 
   4   4  12       56.85       54.71      2.88 o 
   5   4  12      626.19      663.55     11.64 o 
   6   4  12       46.01       41.92      2.61 o 
   7   4  12        1.97        4.24      2.31 o 
   8   4  12       58.19       55.22      3.33 o 
   9   4  12       13.50       13.50      4.52 o 
  10   4  12       60.61       65.13      4.59 o 
  11   4  12       22.20       18.34      4.96 o 
 -11   5  12        1.35       -1.62      3.41 o 
 -10   5  12       22.43       28.64      3.59 o 
  -9   5  12        2.78        1.90      2.59 o 
  -8   5  12      158.10      167.42      3.92 o 
  -7   5  12        3.30        1.33      2.28 o 
  -6   5  12       58.27       50.70      2.65 o 
  -5   5  12       19.50       21.27      2.27 o 
  -4   5  12       28.54       26.61      2.24 o 
  -3   5  12       84.95       85.41      3.00 o 
  -2   5  12       43.06       43.53      2.05 o 
  -1   5  12        6.48        5.86      1.90 o 
   0   5  12        9.68        7.95      1.86 o 
   1   5  12      200.07      195.83      4.11 o 
   2   5  12      227.35      225.59      4.32 o 
   3   5  12        5.19        6.21      2.08 o 
   4   5  12       11.04       12.93      2.27 o 
   5   5  12      100.25      103.10      3.22 o 
   6   5  12        3.84        3.88      2.50 o 
   7   5  12       44.10       49.72      2.88 o 
   8   5  12       21.79       23.61      3.16 o 
   9   5  12        7.36        6.78      3.43 o 
  10   5  12       29.77       31.39      4.55 o 
  11   5  12       11.96       25.56      6.73 o 
 -11   6  12       78.57       78.90      4.78 o 
 -10   6  12       31.89       36.28      4.19 o 
  -9   6  12        7.37        6.50      3.11 o 
  -8   6  12        3.10        2.45      3.05 o 
  -7   6  12       10.27        9.40      2.54 o 
  -6   6  12      206.79      218.41      4.43 o 
  -5   6  12       10.58        9.79      2.35 o 
  -4   6  12       93.83       96.38      2.81 o 
  -3   6  12      139.26      135.51      3.52 o 
  -2   6  12        3.88        4.90      2.25 o 
  -1   6  12      187.41      183.55      3.76 o 
   0   6  12       23.03       17.80      2.08 o 
   1   6  12       57.61       55.41      2.56 o 
   2   6  12        0.74       -0.51      2.03 o 
   3   6  12      166.55      176.72      3.74 o 
   4   6  12       64.42       63.69      2.69 o 
   5   6  12       24.78       24.03      2.66 o 
   6   6  12       77.51       82.96      3.14 o 
   7   6  12        3.95        1.86      2.87 o 
   8   6  12       40.04       36.07      3.31 o 
   9   6  12        4.73        4.51      4.81 o 
  10   6  12       87.99       90.17      4.80 o 
 -10   7  12       26.88       24.13      4.23 o 
  -9   7  12       76.64       77.24      4.56 o 
  -8   7  12       71.90       77.26      6.79 o 
  -7   7  12      119.08      128.14      4.35 o 
  -6   7  12       20.13       19.16      2.59 o 
  -5   7  12       78.32       81.88      3.41 o 
  -4   7  12       18.20       16.08      2.80 o 
  -3   7  12       64.71       51.54      3.02 o 
  -2   7  12        5.99        6.76      2.49 o 
  -1   7  12       32.23       33.08      2.64 o 
   0   7  12       35.11       36.15      2.85 o 
   1   7  12       47.46       43.34      2.65 o 
   2   7  12       10.17        5.79      2.84 o 
   3   7  12       29.09       28.89      2.70 o 
   4   7  12      103.04      113.05      3.86 o 
   5   7  12       20.20       21.69      2.96 o 
   6   7  12        1.54       -1.42      2.75 o 
   7   7  12        4.34        4.89      4.45 o 
   8   7  12        6.12        7.58      3.96 o 
   9   7  12       31.26       38.28      4.48 o 
  -9   8  12       12.50        7.06      4.36 o 
  -8   8  12        5.43        4.28      3.51 o 
  -7   8  12        4.93        1.48      3.93 o 
  -6   8  12       64.39       59.14      4.25 o 
  -5   8  12       41.65       41.16      3.52 o 
  -4   8  12        3.26        0.37      2.91 o 
  -3   8  12        7.46        5.63      2.75 o 
  -2   8  12       49.16       58.06      5.37 o 
  -1   8  12       20.90       22.55      2.78 o 
   0   8  12       77.73       77.71      3.48 o 
   1   8  12        3.82        6.06      4.29 o 
   2   8  12       93.13       87.64      3.61 o 
   3   8  12        9.54        9.85      2.57 o 
   4   8  12        9.45        5.69      3.23 o 
   5   8  12        8.82       11.59      2.89 o 
   6   8  12        1.39        3.95      3.29 o 
   7   8  12        8.71        7.44      6.91 o 
   8   8  12       26.14       27.30      4.69 o 
  -7   9  12        5.59       14.18      4.19 o 
  -6   9  12       26.81       26.78      3.80 o 
  -5   9  12       24.21       30.69      3.46 o 
  -4   9  12        9.97       12.10      3.84 o 
  -3   9  12       35.26       34.45      3.22 o 
  -2   9  12       13.67       12.28      3.07 o 
  -1   9  12        6.85        7.13      2.94 o 
   0   9  12       43.92       42.93      3.26 o 
   1   9  12       12.26       13.97      2.99 o 
   2   9  12       32.99       37.65      3.32 o 
   3   9  12       12.78        9.33      3.40 o 
   4   9  12        3.46        1.99      3.30 o 
   5   9  12        7.00        5.09      3.44 o 
   6   9  12       26.48       22.58      3.73 o 
  -5  10  12        1.05        0.36      4.17 o 
  -4  10  12        4.26        1.05      4.06 o 
  -3  10  12        9.09        3.40      4.38 o 
  -2  10  12       75.76       82.92      4.08 o 
  -1  10  12       20.59       19.96      3.42 o 
   0  10  12       14.52       22.06      3.41 o 
   1  10  12       84.48       92.76      5.16 o 
   2  10  12       33.83       36.03      4.16 o 
   3  10  12        2.21        1.59      3.97 o 
   4  10  12       58.11       62.42      4.50 o 
 -12   0  13       42.95       40.44      6.04 o 
 -11   0  13       12.82       16.89      5.49 o 
 -10   0  13       29.34       26.18      5.27 o 
  -9   0  13       12.71        7.28      4.57 o 
  -8   0  13       49.64       49.80      4.34 o 
  -7   0  13      122.23      119.69      4.82 o 
  -6   0  13      186.85      192.31      4.87 o 
  -5   0  13        0.68       -2.76      2.76 o 
  -4   0  13      439.76      489.02     10.13 o 
  -3   0  13      208.40      207.98      5.52 o 
  -2   0  13       25.79       23.86      2.68 o 
  -1   0  13        1.78        5.39      2.14 o 
   0   0  13       16.95       18.37      2.87 o 
   1   0  13      239.36      218.06      5.47 o 
   2   0  13        5.00        1.61      2.31 o 
   3   0  13       63.88       52.14      3.20 o 
   4   0  13      316.16      291.20      6.46 o 
   5   0  13       13.17       13.70      2.42 o 
   6   0  13       39.55       40.99      3.46 o 
   7   0  13       23.34       22.35      3.63 o 
   8   0  13        5.58        3.46      3.60 o 
   9   0  13        0.00       -0.03      4.19 o 
  10   0  13      126.06      156.13      7.65 o 
  11   0  13        0.08       -1.81      5.39 o 
 -12   1  13       50.59       51.38      5.09 o 
 -11   1  13       44.49       45.89      4.29 o 
 -10   1  13       25.62       23.94      4.80 o 
  -9   1  13        6.76        4.20      3.36 o 
  -8   1  13       43.86       43.67      3.51 o 
  -7   1  13      167.50      175.93      3.91 o 
  -6   1  13      177.33      191.50      3.81 o 
  -5   1  13       24.09       19.36      2.09 o 
  -4   1  13       58.26       61.71      2.68 o 
  -3   1  13      218.60      207.64      3.87 o 
  -2   1  13      309.52      314.06      4.99 o 
  -1   1  13      427.71      442.27     10.02 o 
   0   1  13       57.73       53.02      2.33 o 
   1   1  13      139.18      140.51      3.22 o 
   2   1  13      135.64      124.60      3.03 o 
   3   1  13       18.90       20.76      2.21 o 
   4   1  13       27.27       21.13      1.74 o 
   5   1  13      137.86      137.69      3.85 o 
   6   1  13       20.30       17.20      2.11 o 
   7   1  13        3.56       -1.02      4.34 o 
   8   1  13       43.08       45.78      3.86 o 
   9   1  13       53.39       61.98      3.96 o 
  10   1  13        0.91        3.45      3.23 o 
  11   1  13       11.88       10.59      4.10 o 
 -12   2  13       11.27        9.30      4.50 o 
 -11   2  13       12.23       12.74      3.88 o 
 -10   2  13       26.45       18.27      3.88 o 
  -9   2  13       84.31       95.04      6.73 o 
  -8   2  13        6.05        6.70      2.42 o 
  -7   2  13       60.84       62.64      2.73 o 
  -6   2  13      144.89      147.39      3.64 o 
  -5   2  13      115.02      122.20      3.06 o 
  -4   2  13       20.80       19.35      1.85 o 
  -3   2  13      228.15      222.04      4.04 o 
  -2   2  13       51.36       47.48      2.09 o 
  -1   2  13       40.63       38.27      1.90 o 
   0   2  13      256.14      238.44      4.22 o 
   1   2  13       96.24       82.90      2.61 o 
   2   2  13       52.77       50.69      2.51 o 
   3   2  13      123.76      107.26      2.93 o 
   4   2  13       96.97       88.50      3.59 o 
   5   2  13       20.23       17.72      3.34 o 
   6   2  13       20.93       20.30      2.65 o 
   7   2  13       11.95       11.08      2.63 o 
   8   2  13       25.25       28.19      3.64 o 
   9   2  13        1.30        1.27      3.09 o 
  10   2  13        5.99        6.66      3.63 o 
  11   2  13      107.96      127.97      5.98 o 
 -12   3  13       19.16       19.91      4.66 o 
 -11   3  13       22.64       21.85      4.62 o 
 -10   3  13       21.56       23.51      4.48 o 
  -9   3  13       37.42       38.18      3.49 o 
  -8   3  13        4.01        5.91      3.01 o 
  -7   3  13       34.01       38.52      3.00 o 
  -6   3  13        9.24       11.88      2.62 o 
  -5   3  13       92.06       88.23      5.13 o 
  -4   3  13      111.85      107.48      3.38 o 
  -3   3  13      127.22      127.37      3.79 o 
  -2   3  13       56.50       50.88      2.71 o 
  -1   3  13      101.53       96.83      2.94 o 
   0   3  13       33.62       27.17      2.00 o 
   1   3  13      104.00       96.82      2.91 o 
   2   3  13        6.64        3.96      2.77 o 
   3   3  13       92.17       85.51      3.23 o 
   4   3  13       77.88       73.29      2.93 o 
   5   3  13        4.23        4.59      2.26 o 
   6   3  13      126.23      129.02      3.60 o 
   7   3  13       26.77       21.22      2.65 o 
   8   3  13       29.94       29.52      3.88 o 
   9   3  13       50.22       52.09      4.42 o 
  10   3  13       19.61       25.12      8.47 o 
  11   3  13       29.14       26.55      5.31 o 
 -11   4  13        9.54        8.15      4.32 o 
 -10   4  13       11.20       15.85      3.69 o 
  -9   4  13       27.50       24.23      3.13 o 
  -8   4  13       25.51       25.08      2.99 o 
  -7   4  13      101.08      109.77      3.70 o 
  -6   4  13      168.91      177.20      4.47 o 
  -5   4  13       34.01       28.53      2.66 o 
  -4   4  13       30.52       26.32      2.71 o 
  -3   4  13        5.88        2.36      1.99 o 
  -2   4  13       31.47       30.49      2.39 o 
  -1   4  13       62.35       60.26      2.44 o 
   0   4  13       85.71       78.04      3.48 o 
   1   4  13       39.94       35.27      2.31 o 
   2   4  13      102.48      103.35      3.07 o 
   3   4  13       64.99       63.09      2.86 o 
   4   4  13       56.64       55.40      3.12 o 
   5   4  13       54.79       59.94      3.11 o 
   6   4  13       34.89       31.94      2.65 o 
   7   4  13       18.60       16.36      2.44 o 
   8   4  13       61.95       62.94      3.71 o 
   9   4  13       62.91       62.36      4.32 o 
  10   4  13       13.42       14.50      4.90 o 
 -10   5  13       55.53       58.07      4.29 o 
  -9   5  13       10.82       12.06      2.98 o 
  -8   5  13       39.02       39.49      2.82 o 
  -7   5  13      107.02      112.58      6.34 o 
  -6   5  13       14.48       17.29      2.54 o 
  -5   5  13        3.71        4.91      2.17 o 
  -4   5  13        5.45        8.43      2.42 o 
  -3   5  13      205.70      204.13      4.95 o 
  -2   5  13       26.52       19.69      2.63 o 
  -1   5  13       36.82       32.75      2.31 o 
   0   5  13       18.65       17.92      2.12 o 
   1   5  13        3.86        0.21      1.88 o 
   2   5  13       63.42       70.51      3.11 o 
   3   5  13       47.59       53.35      2.76 o 
   4   5  13      110.35      108.48      3.87 o 
   5   5  13       60.37       57.65      2.99 o 
   6   5  13       66.95       62.89      2.95 o 
   7   5  13       33.51       34.92      3.04 o 
   8   5  13        5.66        5.32      2.82 o 
   9   5  13       24.57       23.47      4.45 o 
  10   5  13        2.50       -0.78      5.67 o 
 -10   6  13        1.56        7.16      6.81 o 
  -9   6  13        8.84        4.79      3.24 o 
  -8   6  13       46.71       47.54      3.25 o 
  -7   6  13        4.30        2.06      2.56 o 
  -6   6  13       40.47       37.27      2.97 o 
  -5   6  13       52.87       60.31      3.18 o 
  -4   6  13        5.58        6.83      2.63 o 
  -3   6  13        0.19       -2.35      2.35 o 
  -2   6  13        1.29        1.49      2.40 o 
  -1   6  13        1.95        2.27      3.44 o 
   0   6  13       59.44       58.00      4.02 o 
   1   6  13       28.10       33.56      2.52 o 
   2   6  13        6.06        8.42      2.44 o 
   3   6  13      352.70      386.71      6.53 o 
   4   6  13       63.65       64.70      3.10 o 
   5   6  13       20.94       19.78      2.63 o 
   6   6  13      173.63      194.97      4.57 o 
   7   6  13       31.49       31.75      3.84 o 
   8   6  13       40.07       42.07      4.04 o 
   9   6  13       24.60       24.68      7.06 o 
  -9   7  13       21.05       16.21      5.75 o 
  -8   7  13        8.52        6.39      4.61 o 
  -7   7  13       49.32       55.19      3.78 o 
  -6   7  13       35.39       37.10      3.70 o 
  -5   7  13       73.49       73.08      3.83 o 
  -4   7  13       32.97       30.02      3.07 o 
  -3   7  13        9.19       11.24      3.12 o 
  -2   7  13        6.88        6.23      2.96 o 
  -1   7  13       26.00       29.42      3.20 o 
   0   7  13       74.50       75.74      3.66 o 
   1   7  13       23.58       24.96      2.85 o 
   2   7  13       15.38       19.68      3.36 o 
   3   7  13       30.38       36.88      3.17 o 
   4   7  13       83.08       99.24      4.31 o 
   5   7  13       13.32       11.04      3.66 o 
   6   7  13       88.78      102.90      4.64 o 
   7   7  13       16.18       17.44      4.86 o 
   8   7  13       35.64       38.74      5.44 o 
  -7   8  13        4.76        3.46      5.74 o 
  -6   8  13        8.12       12.39      3.67 o 
  -5   8  13       33.30       36.98      3.61 o 
  -4   8  13       11.57        7.35      3.30 o 
  -3   8  13       64.38       69.96      3.82 o 
  -2   8  13       34.54       32.02      3.51 o 
  -1   8  13        6.11        9.36      4.37 o 
   0   8  13       13.42       14.33      3.09 o 
   1   8  13       44.51       49.70      7.90 o 
   2   8  13       32.65       29.48      3.30 o 
   3   8  13       22.28       26.55      4.49 o 
   4   8  13       22.40       18.41      3.74 o 
   5   8  13       57.25       66.49      4.39 o 
   6   8  13       35.79       41.68      8.85 o 
   7   8  13       32.18       38.22      4.62 o 
  -5   9  13        7.26        7.50      3.60 o 
  -4   9  13        6.41        2.80      3.72 o 
  -3   9  13       20.79       20.36      3.78 o 
  -2   9  13        9.59        8.01      4.07 o 
  -1   9  13       43.24       49.43      3.74 o 
   0   9  13       32.48       33.91      8.07 o 
   1   9  13       22.42       16.10      3.76 o 
   2   9  13       61.81       65.33      4.32 o 
   3   9  13       73.58       83.60      6.12 o 
   4   9  13       30.97       36.77      4.52 o 
   5   9  13        0.68        0.51      3.93 o 
  -2  10  13       30.87       37.84      7.45 o 
  -1  10  13       11.09        9.72      3.59 o 
   0  10  13       21.87       22.78      4.55 o 
   1  10  13       27.13       20.53      4.31 o 
 -11   0  14        8.47        8.14      5.99 o 
 -10   0  14       82.65       84.69      6.58 o 
  -9   0  14        5.71        9.07      4.88 o 
  -8   0  14       25.79       38.13      5.83 o 
  -7   0  14      379.38      409.20      9.53 o 
  -6   0  14       77.45       88.80      4.70 o 
  -5   0  14       16.26       18.45      3.31 o 
  -4   0  14       86.61       86.11      4.10 o 
  -3   0  14       10.02        9.11      2.63 o 
  -2   0  14       91.96       92.13      3.90 o 
  -1   0  14        1.46        1.43      2.39 o 
   0   0  14        4.14        6.17      2.62 o 
   1   0  14        9.01        8.04      2.65 o 
   2   0  14        3.59        2.67      2.39 o 
   3   0  14      122.93      119.14      4.29 o 
   4   0  14        9.78        4.74      3.20 o 
   5   0  14       30.81       33.33      3.24 o 
   6   0  14       41.84       41.85      4.74 o 
   7   0  14       14.76       11.87      4.37 o 
   8   0  14       77.24       92.10      6.66 o 
   9   0  14       18.39       15.06      5.55 o 
  10   0  14       35.74       49.42      5.99 o 
 -11   1  14       42.36       39.55      4.48 o 
 -10   1  14      123.38      124.62      9.08 o 
  -9   1  14       32.35       33.97      3.84 o 
  -8   1  14      157.29      166.05      4.59 o 
  -7   1  14       50.68       48.94      3.28 o 
  -6   1  14      233.72      241.14      4.62 o 
  -5   1  14       60.61       65.80      2.76 o 
  -4   1  14      103.20      105.46      3.17 o 
  -3   1  14       61.52       65.29      2.44 o 
  -2   1  14      133.05      121.49      3.07 o 
  -1   1  14      423.66      427.77      6.55 o 
   0   1  14       21.47       18.82      1.93 o 
   1   1  14      119.35      111.00      3.18 o 
   2   1  14       14.76       13.90      2.00 o 
   3   1  14       51.74       52.13      2.61 o 
   4   1  14       16.38       10.09      2.10 o 
   5   1  14       33.84       32.39      2.77 o 
   6   1  14       78.50       85.13      3.65 o 
   7   1  14       25.95       25.62      3.00 o 
   8   1  14       36.56       39.43      3.24 o 
   9   1  14       13.96       20.67      3.36 o 
  10   1  14        2.58        6.45      3.95 o 
 -11   2  14       19.85       14.97      5.08 o 
 -10   2  14       14.43       16.54      4.55 o 
  -9   2  14      182.59      187.11      6.04 o 
  -8   2  14       13.77       12.66      3.93 o 
  -7   2  14      321.61      362.19      6.74 o 
  -6   2  14      218.56      245.65      5.18 o 
  -5   2  14       83.87       86.10      3.34 o 
  -4   2  14       55.51       55.49      2.94 o 
  -3   2  14       58.18       62.85      2.91 o 
  -2   2  14      129.73      125.00      3.57 o 
  -1   2  14       55.45       45.26      2.74 o 
   0   2  14       19.75       23.58      2.72 o 
   1   2  14       17.53       15.37      2.19 o 
   2   2  14        8.17        5.91      2.03 o 
   3   2  14       12.21        9.18      2.13 o 
   4   2  14       17.72       17.65      2.51 o 
   5   2  14       77.64       77.13      3.65 o 
   6   2  14       14.78       16.07      3.13 o 
   7   2  14        3.38       -0.04      2.95 o 
   8   2  14       77.01       87.95      4.65 o 
   9   2  14        9.18       10.59      3.94 o 
  10   2  14       58.69       49.10      5.01 o 
 -11   3  14        3.07        1.00      5.15 o 
 -10   3  14       72.83       69.78      6.05 o 
  -9   3  14       39.68       43.60      4.57 o 
  -8   3  14       32.74       30.45      3.43 o 
  -7   3  14      118.56      122.41      4.10 o 
  -6   3  14       66.06       64.61      3.52 o 
  -5   3  14       78.63       87.30      6.04 o 
  -4   3  14      102.61       99.36      3.58 o 
  -3   3  14      145.66      143.97      4.04 o 
  -2   3  14       38.86       31.41      2.73 o 
  -1   3  14        6.29        2.55      1.93 o 
   0   3  14       11.74       10.74      2.01 o 
   1   3  14        5.13       -0.77      2.62 o 
   2   3  14       84.07       84.59      3.70 o 
   3   3  14      118.23      116.74      4.11 o 
   4   3  14        8.55        3.00      2.32 o 
   5   3  14       33.87       33.20      3.08 o 
   6   3  14       99.52      113.13      4.73 o 
   7   3  14       41.09       39.82      5.15 o 
   8   3  14       14.17       18.69      5.27 o 
   9   3  14        9.15       15.44      8.13 o 
  10   3  14        0.55        6.28      5.94 o 
 -10   4  14       76.64       78.30      6.97 o 
  -9   4  14       21.26       25.84      3.53 o 
  -8   4  14       22.99       22.89      3.00 o 
  -7   4  14        8.14        4.01      2.80 o 
  -6   4  14      288.53      319.46      6.18 o 
  -5   4  14       74.11       76.72      3.83 o 
  -4   4  14       42.47       43.59      3.18 o 
  -3   4  14        6.44        4.65      2.35 o 
  -2   4  14      113.26      111.29      3.33 o 
  -1   4  14       68.99       69.91      3.00 o 
   0   4  14       45.49       40.71      2.62 o 
   1   4  14       84.96       72.57      3.05 o 
   2   4  14       52.08       46.71      3.03 o 
   3   4  14        6.14        5.18      2.34 o 
   4   4  14       45.89       43.58      3.11 o 
   5   4  14      129.38      131.04      6.99 o 
   6   4  14       30.47       32.50      4.14 o 
   7   4  14        5.30        5.92      3.87 o 
   8   4  14       33.16       28.95      3.86 o 
   9   4  14       29.00       34.90      4.75 o 
  -9   5  14        3.50        2.97      3.54 o 
  -8   5  14       77.67       75.17      3.70 o 
  -7   5  14       27.14       27.97      3.09 o 
  -6   5  14        4.89        2.62      2.88 o 
  -5   5  14       16.31       22.92      4.93 o 
  -4   5  14        3.53        3.61      2.87 o 
  -3   5  14        6.66        7.18      2.66 o 
  -2   5  14       26.55       24.36      2.95 o 
  -1   5  14       27.48       24.00      3.05 o 
   0   5  14       43.24       42.28      2.89 o 
   1   5  14       18.26       21.46      2.54 o 
   2   5  14       72.32       71.69      3.54 o 
   3   5  14       45.08       42.17      3.05 o 
   4   5  14       11.61       11.96      3.26 o 
   5   5  14      137.13      149.47      4.22 o 
   6   5  14       37.31       38.57      3.01 o 
   7   5  14      116.75      115.49      4.63 o 
   8   5  14        2.09        2.78      6.12 o 
  -8   6  14      116.78      120.89      4.58 o 
  -7   6  14       19.96       19.68      3.11 o 
  -6   6  14       24.69       24.65      3.87 o 
  -5   6  14        1.47        0.65      2.76 o 
  -4   6  14        0.11        0.19      2.89 o 
  -3   6  14       32.25       38.71      3.20 o 
  -2   6  14        3.48        5.38      2.70 o 
  -1   6  14       50.57       55.99      3.04 o 
   0   6  14        5.83        1.24      2.64 o 
   1   6  14        4.54        1.93      2.54 o 
   2   6  14        5.65        4.87      2.65 o 
   3   6  14       63.02       62.54      4.70 o 
   4   6  14       21.12       18.91      3.04 o 
   5   6  14       29.01       31.56      3.65 o 
   6   6  14       23.15       24.75      3.46 o 
   7   6  14       68.16       87.01      7.69 o 
   8   6  14       36.94       34.40      6.74 o 
  -7   7  14        6.54        3.29      3.58 o 
  -6   7  14       28.66       25.80      3.85 o 
  -5   7  14       25.11       26.79      3.45 o 
  -4   7  14        9.40        3.23      3.09 o 
  -3   7  14       68.63       73.93      4.05 o 
  -2   7  14        0.63        0.43      3.57 o 
  -1   7  14       22.15       22.98      3.27 o 
   0   7  14       43.05       47.33      4.40 o 
   1   7  14       16.08       18.04      3.13 o 
   2   7  14        6.66        4.78      2.97 o 
   3   7  14       54.61       55.54      4.25 o 
   4   7  14       48.84       56.77      4.75 o 
   5   7  14       92.25       93.10      7.91 o 
   6   7  14       61.94       70.65      6.89 o 
  -6   8  14        0.45       -1.18      3.69 o 
  -5   8  14       24.18       31.40      4.01 o 
  -4   8  14       31.20       35.00      4.31 o 
  -3   8  14        2.54       -1.73      3.41 o 
  -2   8  14       22.78       20.34      3.31 o 
  -1   8  14        2.04        5.57      3.32 o 
   0   8  14        1.22        0.58      3.11 o 
   1   8  14       38.11       39.38      3.65 o 
   2   8  14       28.02       26.63      3.83 o 
   3   8  14        3.50       -0.03      3.85 o 
   4   8  14       31.09       38.54      4.57 o 
   5   8  14       23.13       33.34      5.74 o 
  -3   9  14       11.50       10.88      4.27 o 
  -2   9  14        3.30        3.44      3.30 o 
  -1   9  14       11.80        9.79      3.85 o 
   0   9  14       10.26       11.48      3.75 o 
   1   9  14       14.74       16.10      3.61 o 
   2   9  14       20.70       26.35      5.65 o 
 -10   0  15        1.84       -1.53      7.05 o 
  -9   0  15       54.40       57.34      7.44 o 
  -8   0  15        4.34        4.13      4.54 o 
  -7   0  15       63.96       70.89      4.74 o 
  -6   0  15       97.75      107.29      5.29 o 
  -5   0  15        1.10        2.57      3.46 o 
  -4   0  15        2.87        4.85      2.85 o 
  -3   0  15       19.60       23.36      3.51 o 
  -2   0  15        2.23        5.49      2.74 o 
  -1   0  15      157.63      158.88      6.25 o 
   0   0  15       18.05       12.02      3.91 o 
   1   0  15       57.43       52.38      4.60 o 
   2   0  15       22.84       22.59      4.99 o 
   3   0  15        2.48        1.09      4.35 o 
   4   0  15        4.36        3.85      5.02 o 
   5   0  15        0.06       -4.43      4.43 o 
   6   0  15      162.78      194.91      7.51 o 
   7   0  15        0.87        1.33      5.18 o 
   8   0  15        9.77        6.13      5.53 o 
   9   0  15       33.18       37.46      6.00 o 
 -10   1  15       62.41       61.46      5.46 o 
  -9   1  15       38.67       42.81      4.69 o 
  -8   1  15       50.39       45.33      4.08 o 
  -7   1  15       43.22       43.48      4.57 o 
  -6   1  15       40.44       40.60      3.17 o 
  -5   1  15       77.40       75.96      3.40 o 
  -4   1  15       31.89       33.82      2.97 o 
  -3   1  15       19.42       18.51      2.63 o 
  -2   1  15      131.06      132.09      3.78 o 
  -1   1  15       41.74       41.79      3.28 o 
   0   1  15        0.17        1.58      2.06 o 
   1   1  15       29.82       25.36      2.55 o 
   2   1  15       26.04       22.04      2.63 o 
   3   1  15       21.62       25.21      2.74 o 
   4   1  15        9.74        7.88      2.76 o 
   5   1  15       23.15       26.01      3.78 o 
   6   1  15       28.55       29.98      3.74 o 
   7   1  15       28.44       28.43      4.00 o 
   8   1  15        3.89        1.16      3.28 o 
   9   1  15       61.49       65.42      5.91 o 
 -10   2  15       19.27       17.28      4.81 o 
  -9   2  15      166.47      165.55      5.68 o 
  -8   2  15       39.88       38.58      3.62 o 
  -7   2  15        3.74        3.59      3.26 o 
  -6   2  15       38.69       43.23      3.48 o 
  -5   2  15        9.14        8.66      2.76 o 
  -4   2  15       51.86       50.27      3.14 o 
  -3   2  15       10.86        8.24      3.24 o 
  -2   2  15       82.68       85.14      4.14 o 
  -1   2  15       49.88       47.05      2.81 o 
   0   2  15       74.30       70.88      3.97 o 
   1   2  15       80.07       75.08      3.25 o 
   2   2  15       18.16       18.35      2.59 o 
   3   2  15       12.68       13.02      2.74 o 
   4   2  15        9.85        9.40      3.03 o 
   5   2  15       22.94       22.20      3.32 o 
   6   2  15       93.89       94.49      4.23 o 
   7   2  15        2.94        1.51      3.27 o 
   8   2  15       25.00       21.30      4.47 o 
   9   2  15       47.37       41.98      7.07 o 
  -9   3  15       58.87       75.57      5.38 o 
  -8   3  15       19.55       25.41      3.97 o 
  -7   3  15       28.03       27.61      3.42 o 
  -6   3  15       41.09       48.32      3.27 o 
  -5   3  15        0.03        1.02      2.79 o 
  -4   3  15       32.67       31.35      3.10 o 
  -3   3  15        2.38       -0.30      2.38 o 
  -2   3  15        0.65        0.52      2.53 o 
  -1   3  15       48.28       47.27      8.00 o 
   0   3  15       61.51       64.22      4.31 o 
   1   3  15       45.47       46.31      5.42 o 
   2   3  15        4.55        4.85      2.80 o 
   3   3  15       35.76       37.75      3.16 o 
   4   3  15       17.33       21.50      3.17 o 
   5   3  15       26.69       28.75      3.50 o 
   6   3  15       50.67       52.51      3.83 o 
   7   3  15       41.57       49.92      3.94 o 
   8   3  15       12.50        8.63      3.50 o 
  -9   4  15       55.19       59.50      4.59 o 
  -8   4  15       66.49       71.69      4.47 o 
  -7   4  15        0.09        0.94      3.09 o 
  -6   4  15       88.96       91.15      5.63 o 
  -5   4  15       37.72       37.96      3.46 o 
  -4   4  15       15.65       15.83      3.00 o 
  -3   4  15       30.22       35.77      3.26 o 
  -2   4  15       40.43       36.53      3.63 o 
  -1   4  15       54.20       56.42      3.31 o 
   0   4  15       17.82       19.64      2.79 o 
   1   4  15       30.11       30.57      2.99 o 
   2   4  15       10.87       13.33      2.42 o 
   3   4  15        4.24        6.17      2.67 o 
   4   4  15       28.90       27.95      3.28 o 
   5   4  15       79.64       79.16      4.00 o 
   6   4  15        4.09        7.19      3.58 o 
   7   4  15        9.29       10.43      3.51 o 
   8   4  15      103.02      114.87      5.80 o 
  -8   5  15      124.38      127.48      5.42 o 
  -7   5  15        2.89        4.98      3.45 o 
  -6   5  15        0.85        1.04      5.13 o 
  -5   5  15       20.30       24.13      3.07 o 
  -4   5  15       25.19       26.16      3.31 o 
  -3   5  15       80.29       85.87      3.90 o 
  -2   5  15       76.05       78.67      4.22 o 
  -1   5  15       12.31       10.28      2.75 o 
   0   5  15       31.59       30.15      3.19 o 
   1   5  15       12.81       20.67      3.26 o 
   2   5  15       15.11       14.91      7.65 o 
   3   5  15        1.03        0.44      2.88 o 
   4   5  15      107.40      118.98      7.76 o 
   5   5  15       29.16       34.16      3.55 o 
   6   5  15       13.45       14.60      3.51 o 
   7   5  15      100.13      117.33      5.89 o 
  -7   6  15       54.13       60.15      4.08 o 
  -6   6  15       70.00       73.51      4.07 o 
  -5   6  15       66.55       65.73      5.44 o 
  -4   6  15       36.78       44.35      4.90 o 
  -3   6  15       11.27        7.33      3.15 o 
  -2   6  15        0.36        0.25      3.46 o 
  -1   6  15       20.83       23.22      3.63 o 
   0   6  15       45.49       53.33      4.15 o 
   1   6  15        1.91        5.00      2.95 o 
   2   6  15       61.62       67.37      4.29 o 
   3   6  15      105.46      119.14      4.29 o 
   4   6  15       14.61       13.86      3.48 o 
   5   6  15       35.13       37.47      5.03 o 
   6   6  15        0.27       -1.97      4.32 o 
  -5   7  15       13.89       19.03      3.86 o 
  -4   7  15        0.28       -1.58      3.55 o 
  -3   7  15       19.72       21.37      3.87 o 
  -2   7  15       20.45       19.77      3.57 o 
  -1   7  15        0.10       -2.09      3.11 o 
   0   7  15        7.46       11.77      7.70 o 
   1   7  15       10.23        6.73      3.42 o 
   2   7  15       58.44       66.65      4.32 o 
   3   7  15       12.31       10.06      4.38 o 
   4   7  15       43.81       47.04      4.70 o 
  -3   8  15       72.93       82.44      5.41 o 
  -2   8  15        1.99        3.40      3.98 o 
  -1   8  15        1.94        4.09      3.56 o 
   0   8  15       72.33       87.17      9.86 o 
   1   8  15       56.54       65.42      5.20 o 
   2   8  15       14.77       17.71      5.12 o 
  -9   0  16       24.00        9.62      7.58 o 
  -8   0  16        5.75       11.69      7.64 o 
  -7   0  16       23.65       22.02      5.68 o 
  -6   0  16       18.23       17.06      5.21 o 
  -5   0  16        3.17        7.41      4.61 o 
  -4   0  16        3.44        6.13      4.12 o 
  -3   0  16        4.20        7.58      3.71 o 
  -2   0  16       13.14       13.52      4.43 o 
  -1   0  16        0.16        2.39      3.94 o 
   0   0  16       48.11       47.10      4.59 o 
   1   0  16        5.07        5.43      4.12 o 
   2   0  16       61.48       62.54      4.95 o 
   3   0  16        0.54        2.21      5.13 o 
   4   0  16        7.25       -1.62      6.91 o 
   5   0  16        0.91        3.04      5.81 o 
   6   0  16        3.19        5.33      5.46 o 
   7   0  16        0.40       -0.59      5.19 o 
   8   0  16       59.94       76.28      8.70 o 
  -8   1  16       20.23       19.71      4.11 o 
  -7   1  16        3.20        6.19      4.18 o 
  -6   1  16       14.09       18.30      3.44 o 
  -5   1  16        1.83        3.47      3.51 o 
  -4   1  16       45.92       49.61      3.80 o 
  -3   1  16       23.99       30.31      3.35 o 
  -2   1  16        2.37        2.81      3.83 o 
  -1   1  16       13.61       18.58      3.42 o 
   0   1  16       13.60       12.76      3.09 o 
   1   1  16       32.40       28.96      2.93 o 
   2   1  16       36.74       36.94      3.45 o 
   3   1  16       21.43       25.28      3.78 o 
   4   1  16       43.75       49.17      4.19 o 
   5   1  16        5.19        9.47      4.03 o 
   6   1  16       51.82       62.58      5.00 o 
   7   1  16        6.07        7.05      4.40 o 
  -8   2  16       17.94       22.87      4.30 o 
  -7   2  16        4.79        6.53      3.66 o 
  -6   2  16        0.69        0.47      3.41 o 
  -5   2  16       10.84       12.15      3.04 o 
  -4   2  16        2.39        1.46      3.27 o 
  -3   2  16       15.67       14.12      2.79 o 
  -2   2  16       61.85       72.77      3.50 o 
  -1   2  16        3.26        2.83      3.10 o 
   0   2  16       61.09       61.93      3.55 o 
   1   2  16       34.63       34.44      3.18 o 
   2   2  16       11.54        5.71      4.91 o 
   3   2  16        5.49        2.56      3.77 o 
   4   2  16        5.88        5.05      6.03 o 
   5   2  16        1.79        3.95      3.86 o 
   6   2  16       36.94       40.54      4.79 o 
   7   2  16       60.44       71.04      5.42 o 
  -8   3  16       18.84       13.62      6.19 o 
  -7   3  16       13.69       13.71      3.97 o 
  -6   3  16       12.30       11.81      3.97 o 
  -5   3  16        9.48        9.23      3.38 o 
  -4   3  16       58.12       63.68      3.97 o 
  -3   3  16       30.71       31.66      4.48 o 
  -2   3  16        1.58       -0.21      5.39 o 
  -1   3  16       55.62       52.01      3.74 o 
   0   3  16       17.98       17.49      3.04 o 
   1   3  16       14.71        8.50      3.96 o 
   2   3  16       43.79       46.95      3.40 o 
   3   3  16        4.84        4.12      3.02 o 
   4   3  16       42.98       44.31      3.55 o 
   5   3  16        7.06        7.59      3.25 o 
   6   3  16        2.16        5.52      3.86 o 
   7   3  16       12.74       19.61      4.24 o 
  -7   4  16       57.74       66.41      4.62 o 
  -6   4  16       50.44       48.21      4.14 o 
  -5   4  16       13.10       12.78      3.65 o 
  -4   4  16       76.50       87.25      4.28 o 
  -3   4  16        9.77        9.74      4.72 o 
  -2   4  16       53.61       57.56      3.47 o 
  -1   4  16       10.98       13.13      3.41 o 
   0   4  16      112.38      116.94      5.10 o 
   1   4  16        6.00        8.15      3.04 o 
   2   4  16       21.06       18.44      3.56 o 
   3   4  16       10.11       15.31      3.18 o 
   4   4  16       15.60       17.67      3.50 o 
   5   4  16       68.75       87.72      5.21 o 
   6   4  16       28.46       38.23      4.66 o 
  -6   5  16       29.14       34.78      3.90 o 
  -5   5  16        0.39       -3.23      3.78 o 
  -4   5  16        8.30        5.35      3.34 o 
  -3   5  16       15.48       16.07      3.37 o 
  -2   5  16       44.13       54.42      3.85 o 
  -1   5  16       16.90       21.91      3.83 o 
   0   5  16        0.63       -1.97      3.67 o 
   1   5  16       26.48       35.27      3.94 o 
   2   5  16       19.16       19.00      3.64 o 
   3   5  16       19.37       28.09      3.48 o 
   4   5  16        8.51        5.92      3.93 o 
   5   5  16        6.18        8.57      3.99 o 
  -5   6  16       26.11       33.34      4.47 o 
  -4   6  16       23.29       23.19      5.35 o 
  -3   6  16       13.06       10.56      3.21 o 
  -2   6  16       22.37       23.86      4.20 o 
  -1   6  16       51.23       49.14      5.38 o 
   0   6  16       46.00       45.06      4.67 o 
   1   6  16        9.97       14.03      3.61 o 
   2   6  16       29.42       32.55      5.74 o 
   3   6  16        6.76       10.70      3.82 o 
   4   6  16       26.90       32.14      5.83 o 
  -1   7  16        1.03        0.63      4.06 o 
   0   7  16       61.36       81.87      7.35 o 
  -7   0  17       25.08       24.32      6.19 o 
  -6   0  17        1.31       -4.05      6.59 o 
  -5   0  17       21.02       22.61      5.78 o 
  -4   0  17        9.05        8.42      4.43 o 
  -3   0  17        3.87        7.26      4.58 o 
  -2   0  17       21.28       26.91      5.40 o 
  -1   0  17       13.00       17.01      4.41 o 
   0   0  17       37.10       47.30      5.21 o 
   1   0  17       19.33       23.08      4.24 o 
   2   0  17        1.19        6.77      5.07 o 
   3   0  17        2.10        0.64      5.88 o 
   4   0  17        1.74       -6.17      6.17 o 
   5   0  17        4.18        0.92      5.81 o 
   6   0  17       10.49       15.33      7.59 o 
  -7   1  17       17.99       13.24      5.35 o 
  -6   1  17       22.46       25.47      4.63 o 
  -5   1  17       10.88        9.65      3.92 o 
  -4   1  17        5.47        1.57      2.96 o 
  -3   1  17       59.55       62.37      3.95 o 
  -2   1  17        2.35        2.79      3.22 o 
  -1   1  17        2.55       -1.38      3.17 o 
   0   1  17       51.46       59.78      3.90 o 
   1   1  17       20.63       21.57      3.64 o 
   2   1  17       30.69       34.40      4.59 o 
   3   1  17       21.57       24.48      4.56 o 
   4   1  17       25.24       29.13      5.18 o 
   5   1  17       62.65       80.54      5.54 o 
   6   1  17       22.80       21.78      5.75 o 
  -6   2  17       34.69       41.22      6.38 o 
  -5   2  17        5.28        3.57      3.19 o 
  -4   2  17       17.68       17.58      3.91 o 
  -3   2  17       27.53       23.96      3.20 o 
  -2   2  17       25.24       22.99      4.19 o 
  -1   2  17       47.64       54.02      3.75 o 
   0   2  17       15.39       16.33      3.38 o 
   1   2  17       20.09       22.09      3.98 o 
   2   2  17       52.98       71.11      5.25 o 
   3   2  17       27.24       29.06      3.81 o 
   4   2  17       13.82        8.36      4.70 o 
   5   2  17       13.90       23.77      5.16 o 
  -6   3  17       41.31       44.98      6.28 o 
  -5   3  17        5.53        7.96      4.18 o 
  -4   3  17       31.01       33.42      3.50 o 
  -3   3  17        6.61        7.03      8.00 o 
  -2   3  17       25.97       26.78      3.80 o 
  -1   3  17       13.76       17.74      3.31 o 
   0   3  17       56.33       64.86      4.57 o 
   1   3  17        0.42        4.22      3.62 o 
   2   3  17       25.35       26.43      4.29 o 
   3   3  17       10.02       14.50      4.41 o 
   4   3  17       17.61       23.33      4.70 o 
   5   3  17       21.72       28.13      4.06 o 
  -5   4  17        4.39        7.97      4.49 o 
  -4   4  17       40.13       45.66      6.06 o 
  -3   4  17        5.22        2.95      5.84 o 
  -2   4  17      110.46      120.76      4.78 o 
  -1   4  17       24.37       23.01      3.52 o 
   0   4  17        5.98        6.76      3.34 o 
   1   4  17       19.70       18.56      4.16 o 
   2   4  17       33.08       37.57      4.05 o 
   3   4  17       22.41       25.77      3.79 o 
   4   4  17       22.32       22.72      5.77 o 
  -3   5  17       11.62       14.85      3.98 o 
  -2   5  17       25.96       38.64      7.18 o 
  -1   5  17       15.50       28.80      4.61 o 
   0   5  17       21.28       22.86      3.70 o 
   1   5  17       35.48       43.89      4.44 o 
   2   5  17       19.19       22.94      4.48 o 
  -4   0  18        5.31       10.88      5.18 o 
  -3   0  18       74.72       83.82      6.91 o 
  -2   0  18       30.84       29.14      4.88 o 
  -1   0  18        0.36        3.20      5.11 o 
   0   0  18       94.76       98.57      6.93 o 
   1   0  18        1.52       -2.73      7.81 o 
   2   0  18        0.31       -0.20      6.84 o 
   3   0  18        0.89        1.09      8.65 o 
  -4   1  18       12.77       14.97      3.61 o 
  -3   1  18        1.06        2.41      3.99 o 
  -2   1  18       51.93       46.03      4.17 o 
  -1   1  18       17.07       14.08      4.43 o 
   0   1  18       17.86       12.50      4.01 o 
   1   1  18       31.12       39.21      4.88 o 
   2   1  18       47.14       54.85      5.35 o 
   3   1  18        0.31        3.96      5.63 o 
  -3   2  18        0.54        1.98      3.79 o 
  -2   2  18       80.67       96.46      4.98 o 
  -1   2  18       67.65       69.47      4.44 o 
   0   2  18       33.94       32.50      4.95 o 
   1   2  18       10.00        4.15      4.35 o 
   2   2  18       27.97       24.47      4.99 o 
  -1   3  18        8.86        4.88      5.00 o 
   0   3  18       26.93       25.60      5.60 o 
                                                 
